# Supplementary material for: Large-scale cryptic proteome mining revealed potential phage-mediated host-pathogen genetic exchange in Mycobacterium tuberculosis
Source: PLoS One. 2026 May 18;21(5):e0348602. doi: 10.1371/journal.pone.0348602 (PMC13183242; doi:10.1371/journal.pone.0348602)
Supplement: S1 Table — (XLSX) [file pone.0348602.s002.xlsx]

## Sheet: Table S1
Title: Large-scale cryptic proteome mining revealed potential phage-mediated host-pathogen genetic exchange in Mycobacterium tuberculosis.
Supplementary S1 Table: SRA accessions of the WGS datasets used in present study with Lineage and drug resistance profiles and de novo quality metrics.
Assembly	Lineage	Drug resistance profile	Total length	GC (%)	N50	Genome fraction (%)	Total aligned length
ERR10225423	lineage2	MDR-TB	3986316	63.94	3591958	61.958	3134536
ERR10225448	lineage2	Pre-XDR-TB	4358447	65.59	4336187	97.739	4324552
ERR10225449	lineage3	MDR-TB	4366119	65.57	4338685	97.953	4333575
ERR10225450	lineage4	Sensitive	4367119	65.59	4287923	97.942	4334026
ERR10225469	lineage3	HR-TB	4358846	65.51	4285006	94.692	4283456
ERR10225472	lineage2	Pre-XDR-TB	4353837	65.58	4302330	97.756	4326755
ERR10225473	lineage4	Sensitive	4364717	65.57	4323645	98.023	4335101
ERR10225477	lineage3	HR-TB	4363441	65.57	4318907	97.873	4330237
ERR10225485	lineage2	Sensitive	4353374	65.57	4337889	97.407	4312844
ERR10225488	lineage3	Sensitive	4376722	65.59	4293999	98.258	4343700
ERR10225494	lineage2	Pre-XDR-TB	4353856	65.58	4335456	97.753	4324142
ERR10225495	lineage2	MDR-TB	4360643	65.56	4338378	97.62	4316599
ERR10225496	lineage4	Sensitive	4377804	65.56	4337843	98.287	4347718
ERR10225508	lineage3	Other	4401631	65.57	4298213	97.89	4338476
ERR10225509	lineage1	Other	4390595	65.53	4212687	97.193	4306562
ERR10225510	lineage2	Sensitive	4370302	65.58	4348246	97.659	4323209
ERR10225512	lineage2	Other	4452327	65.57	4360989	97.517	4401956
ERR10225513	lineage1	Other	4435252	65.55	4392485	97.75	4376058
ERR10225516	lineage1	MDR-TB	4391545	65.56	4339109	97.913	4339688
ERR10225517	lineage3	Other	4345837	65.48	4325334	96.497	4299173
ERR10225518	lineage2	Other	4365550	65.57	4272190	97.604	4317804
ERR10225519	lineage4	Other	4355912	65.55	4334169	97.657	4320807
ERR10225521	lineage4	Sensitive	4376571	65.55	4207260	97.712	4328714
ERR10225522	lineage3	Other	4398584	65.56	4358596	97.977	4339604
ERR10225524	lineage4	Other	4354434	65.48	4331717	97.117	4309009
ERR10225525	lineage3	Sensitive	4365775	65.48	4347565	96.923	4315104
ERR10225526	lineage4	Other	4355642	65.55	4265318	97.45	4320056
ERR10225528	lineage1	Other	4377013	65.54	4357538	97.9	4334276
ERR10225529	lineage4	MDR-TB	4396721	65.57	4229998	97.564	4327409
ERR10225530	lineage4	Other	4354470	65.56	4332921	97.786	4327904
ERR10225531	lineage1	Sensitive	4396374	65.54	4279151	97.312	4314485
ERR10225532	lineage4	Sensitive	4381604	65.58	4348202	97.685	4326429
ERR10225533	lineage4	Other	4368035	65.57	4252657	97.337	4312063
ERR10225534	lineage2	Other	4370749	65.56	4140484	97.407	4310789
ERR10225537	lineage4	Other	4351153	65.48	4324064	97.249	4308840
ERR10225539	lineage4	Other	4262408	65.48	4252461	93.657	4196721
ERR10225540	lineage1	Other	4396280	65.57	4255837	97.771	4330125
ERR10225541	lineage1	Other	4384696	65.55	4268717	97.313	4312290
ERR10225544	lineage4	Other	4362334	65.58	4315678	97.61	4323041
ERR10225545	lineage4	Sensitive	4413526	65.56	4365315	98.178	4350939
ERR10225548	lineage1	Sensitive	4402341	65.55	4352653	97.703	4327718
ERR10225552	lineage1	MDR-TB	4370713	65.55	4302008	97.653	4323464
ERR10225554	lineage3	Other	4386226	65.55	4273825	97.764	4326285
ERR11138601	lineage4	Sensitive	4345569	65.47	4319479	97.11	4306741
ERR11138602	lineage2	HR-TB	4313162	65.48	4237569	96.684	4283063
ERR11138603	lineage2	Sensitive	4335122	65.47	4314451	96.653	4285551
ERR11138604	lineage2	MDR-TB	4324675	65.49	4303389	96.938	4298054
ERR11138605	lineage2	MDR-TB	4324378	65.48	4298850	96.473	4276573
ERR11138606	lineage4	Pre-XDR-TB	4344352	65.46	4317393	96.951	4298297
ERR11138608	lineage2	Pre-XDR-TB	4337781	65.46	4315482	96.731	4288938
ERR11138609	lineage2	Sensitive	4330156	65.46	4309436	96.785	4289194
ERR11138610	lineage2	Other	4334283	65.46	4313305	96.819	4290373
ERR11138611	lineage2	MDR-TB	4341184	65.46	4319615	96.845	4296080
ERR11138612	lineage2	MDR-TB	4340440	65.47	4319760	96.855	4292487
ERR11138613	lineage2	Sensitive	4336108	65.47	4319070	96.953	4294630
ERR11138614	lineage2	Sensitive	4341525	65.45	4315328	96.931	4296005
ERR11138615	lineage1	HR-TB	4370677	65.58	4342969	98.024	4334623
ERR11138616	lineage1	HR-TB	4370695	65.58	4343698	97.955	4330942
ERR11138617	lineage1	HR-TB	4369104	65.58	4341777	97.888	4329485
ERR11138618	lineage1	HR-TB	4371062	65.58	4343361	98.042	4335360
ERR11138619	lineage1	HR-TB	4371395	65.58	4341346	97.963	4332649
ERR11138620	lineage1	HR-TB	4371715	65.58	4341210	98.061	4337426
ERR11138621	lineage1	HR-TB	4369521	65.58	4341229	97.888	4326720
ERR11138622	lineage1	HR-TB	4372008	65.58	4345467	97.915	4330462
ERR11138623	lineage1	HR-TB	4370433	65.58	4340389	97.957	4331560
ERR11138624	lineage1	HR-TB	4371237	65.58	4343166	97.976	4331991
ERR11138625	lineage1	HR-TB	4371128	65.58	4339801	97.911	4333379
ERR11138626	lineage1	HR-TB	4370132	65.58	4339269	97.951	4331442
ERR11138627	lineage1	HR-TB	4369726	65.58	4339221	98.011	4334964
ERR11138628	lineage1	HR-TB	4371646	65.58	4343847	98.035	4335080
ERR11138629	lineage1	HR-TB	4368471	65.58	4341013	97.893	4328874
ERR11138630	lineage1	HR-TB	4370696	65.58	4342235	97.877	4327180
ERR11138631	lineage1	HR-TB	4370012	65.58	4340928	97.959	4332952
ERR11138632	lineage1	HR-TB	4371090	65.58	4339596	98.025	4335423
ERR11138633	lineage1	HR-TB	4370817	65.58	4342164	98.02	4335431
ERR11138634	lineage1	HR-TB	4368666	65.58	4340807	97.927	4331127
ERR11138635	lineage1	HR-TB	4369052	65.58	4336252	97.939	4331340
ERR11138636	lineage1	HR-TB	4370292	65.58	4341476	98.059	4337933
ERR11138637	lineage1	HR-TB	4371727	65.58	4344064	97.973	4331423
ERR11138638	lineage1	HR-TB	4370402	65.58	4339816	97.904	4330162
ERR11138639	lineage1	HR-TB	4368340	65.58	4339578	98.025	4334577
ERR11138640	lineage1	HR-TB	4373118	65.58	4344086	98.006	4334571
ERR11138641	lineage1	HR-TB	4371743	65.58	4338959	97.987	4333596
ERR11138642	lineage1	HR-TB	4370293	65.58	4341834	97.928	4331573
ERR11138643	lineage1	HR-TB	4368842	65.58	4342414	98.065	4335362
ERR11138644	lineage1	HR-TB	4369977	65.58	4339737	97.908	4329767
ERR11138645	lineage1	HR-TB	4371975	65.58	4340885	97.977	4333296
ERR11138646	lineage1	HR-TB	4368125	65.58	4337549	98.024	4334775
ERR11138647	lineage1	HR-TB	4370699	65.58	4339934	97.861	4329579
ERR11138648	lineage1	HR-TB	4367539	65.58	4342887	97.925	4329138
ERR11138649	lineage1	HR-TB	4369529	65.58	4338430	97.93	4330405
ERR11138650	lineage1	HR-TB	4370597	65.58	4341356	98.047	4334955
ERR11138651	lineage1	HR-TB	4369972	65.58	4341355	98.009	4334194
ERR11138652	lineage1	HR-TB	4370051	65.58	4339876	97.935	4332735
ERR11138653	lineage1	HR-TB	4368067	65.57	4340169	97.975	4330947
ERR11138654	lineage1	HR-TB	4371313	65.58	4339706	97.988	4333434
ERR11138655	lineage1	HR-TB	4371218	65.58	4344082	98.009	4333101
ERR11138656	lineage1	HR-TB	4369256	65.58	4341386	97.867	4329513
ERR11138657	lineage1	HR-TB	4371085	65.58	4348076	98.054	4337149
ERR11138658	lineage1	HR-TB	4370479	65.58	4343446	98.072	4337229
ERR11138659	lineage1	HR-TB	4368262	65.57	4343708	98.024	4334807
ERR2510243	lineage1	HR-TB	4369999	65.58	4338338	98.036	4335532
ERR2510244	lineage1	HR-TB	4367871	65.58	4340301	97.876	4326400
ERR2510245	lineage1	HR-TB	4370859	65.58	4341212	97.88	4331791
ERR2510246	lineage1	HR-TB	4369366	65.58	4340463	97.98	4332726
ERR2510247	lineage1	HR-TB	4370247	65.58	4341845	97.963	4330614
ERR2510248	lineage1	HR-TB	4369761	65.58	4337855	97.975	4332026
ERR2510249	lineage1	HR-TB	4368551	65.58	4339527	97.997	4331490
ERR2510250	lineage1	HR-TB	4370214	65.58	4339006	98.06	4336732
ERR2510251	lineage1	HR-TB	4370318	65.58	4342669	97.94	4329484
ERR2510252	lineage1	HR-TB	4369542	65.58	4344363	97.925	4331016
ERR2510253	lineage1	HR-TB	4369465	65.58	4339299	97.967	4333201
ERR2510254	lineage1	HR-TB	4370292	65.58	4341968	98.037	4335651
ERR2510255	lineage1	HR-TB	4370172	65.58	4338097	98.003	4333440
ERR2510256	lineage1	HR-TB	4369841	65.58	4342465	98.048	4336339
ERR2510257	lineage1	HR-TB	4372093	65.58	4344571	97.902	4330929
ERR2510258	lineage1	HR-TB	4369698	65.58	4340123	97.962	4329734
ERR2510259	lineage1	HR-TB	4370442	65.58	4343405	98.016	4332693
ERR2510260	lineage1	HR-TB	4369907	65.58	4341020	97.982	4332473
ERR2510261	lineage3	Sensitive	4352877	65.45	4326268	96.876	4294421
ERR2510262	lineage3	Other	4372803	65.49	4355685	97.364	4313697
ERR2510263	lineage1	HR-TB	4368706	65.58	4339606	97.953	4330732
ERR2510264	lineage3	Pre-XDR-TB	4375469	65.51	4362012	97.6	4324191
ERR2510265	lineage2	Pre-XDR-TB	4333992	65.47	4317739	96.674	4284959
ERR2510266	lineage1	MDR-TB	4375964	65.48	4334933	97.326	4313211
ERR2510267	lineage3	Sensitive	4356717	65.45	4330296	96.897	4301222
ERR2510268	lineage3	Other	4359417	65.46	4328131	97.144	4300774
ERR2510269	lineage4	Other	4380462	65.51	4364566	97.773	4329172
ERR2510270	lineage3	Pre-XDR-TB	4358925	65.45	4343527	97.08	4302063
ERR2510271	lineage3	MDR-TB	4371037	65.49	4350708	97.539	4318558
ERR2510272	lineage3	Pre-XDR-TB	4367896	65.48	4346095	97.501	4316835
ERR2510273	lineage3	Sensitive	4353113	65.44	4331785	97.09	4297767
ERR2510274	lineage3	Pre-XDR-TB	4457284	65.44	4325554	96.938	4287610
ERR2510275	lineage3	Sensitive	4373214	65.5	4341526	97.637	4320500
ERR2510276	lineage3	Other	4361962	65.47	4338536	97.082	4310787
ERR2510277	lineage3	Pre-XDR-TB	4367839	65.48	4338041	97.475	4314335
ERR2510278	lineage3	MDR-TB	4373120	65.5	4292763	97.504	4320502
ERR2510279	lineage2	Pre-XDR-TB	4348778	65.48	4323326	96.965	4300665
ERR2510280	lineage3	Pre-XDR-TB	4370113	65.52	4359655	97.675	4321904
ERR2510281	lineage3	Other	4354688	65.46	4331940	96.945	4303749
ERR2510282	lineage3	Pre-XDR-TB	4376036	65.48	4338048	97.36	4321316
ERR2510283	lineage3	MDR-TB	4373005	65.44	4337647	96.96	4321503
ERR2510284	lineage3	Pre-XDR-TB	4363310	65.51	4330796	97.34	4312489
ERR2510285	lineage3	MDR-TB	4343511	65.45	4314626	96.747	4296469
ERR2510286	lineage3	MDR-TB	4380982	65.51	4342749	97.657	4324808
ERR2510287	lineage3	Other	4358768	65.44	4338352	97.079	4299090
ERR2510288	lineage3	Other	4377703	65.49	4300051	97.535	4318754
ERR2510289	lineage3	Pre-XDR-TB	4375813	65.49	4346583	97.169	4315245
ERR2510290	lineage4	Pre-XDR-TB	4346893	65.45	4323696	96.837	4296975
ERR2510291	lineage4	Pre-XDR-TB	4349084	65.44	4304757	96.913	4301085
ERR2510292	lineage3	Pre-XDR-TB	4359612	65.45	4325612	96.922	4297784
ERR2510293	lineage2	Pre-XDR-TB	4337090	65.47	4317282	96.653	4290408
ERR2510294	lineage3	Pre-XDR-TB	4379210	65.48	4351755	97.462	4312276
ERR2510295	lineage3	Pre-XDR-TB	4343344	65.45	4326222	96.859	4296401
ERR2510296	lineage3	Pre-XDR-TB	4340823	65.45	4318189	96.704	4292658
ERR2510297	lineage3	MDR-TB	4352282	65.45	4327049	96.874	4298897
ERR2510298	lineage3	Pre-XDR-TB	4362942	65.47	4344377	97.224	4308278
ERR2510299	lineage4	Pre-XDR-TB	4342619	65.47	4326444	96.998	4300231
ERR2510300	lineage3	MDR-TB	4375536	65.54	4348271	97.71	4329487
ERR2510301	lineage4	MDR-TB	4351605	65.47	4331937	97.32	4312966
ERR2510302	lineage3	MDR-TB	4325304	65.46	4290801	96.627	4286738
ERR2510303	lineage2	Pre-XDR-TB	4330742	65.46	4305630	96.52	4280515
ERR2510304	lineage3	Pre-XDR-TB	4365132	65.49	4284062	97.154	4299495
ERR2510305	lineage2	MDR-TB	4359103	65.51	4335401	97.232	4306531
ERR2510306	lineage4	Pre-XDR-TB	4373516	65.51	4355934	97.52	4317746
ERR2510307	lineage3	MDR-TB	4379648	65.46	4350612	97.327	4303292
ERR2510308	lineage3	Other	4353765	65.49	4286195	97.175	4301921
ERR2510309	lineage3	Pre-XDR-TB	4367513	65.48	4345150	97.203	4304225
ERR2510310	lineage3	MDR-TB	4357891	65.46	4325710	96.997	4310252
ERR2510311	lineage3	MDR-TB	4340695	65.45	4318675	96.579	4286628
ERR2510312	lineage4	MDR-TB	4374263	65.51	4346660	97.683	4323177
ERR2510313	lineage1	MDR-TB	4361983	65.45	4330339	96.854	4299387
ERR2510314	lineage3	Other	4344485	65.46	4316726	96.892	4299378
ERR2510315	lineage4	Pre-XDR-TB	4375033	65.5	4357660	97.725	4325052
ERR2510316	lineage1	MDR-TB	4374955	65.48	4357327	97.275	4311024
ERR2510317	lineage3	MDR-TB	4338688	65.46	4306756	96.624	4291453
ERR2510318	lineage3	MDR-TB	4370738	65.47	4347438	97.264	4309898
ERR2510319	lineage3	Other	4378838	65.52	4343058	97.769	4330603
ERR2510320	lineage4	Other	4349445	65.49	4338200	97.358	4309333
ERR2510321	lineage2	Pre-XDR-TB	4355413	65.49	4338177	97.18	4302788
ERR2510322	lineage4	Sensitive	4380049	65.47	4326641	97.206	4301368
ERR2510323	lineage3	Other	4365039	65.46	4344397	97.352	4309185
ERR2510324	lineage3	RR-TB	4372085	65.52	4343677	97.618	4319757
ERR2510325	lineage3	Other	4373789	65.44	4282077	97.327	4308039
ERR2510326	lineage3	MDR-TB	4379939	65.52	4361300	97.723	4326659
ERR2510327	lineage3	Other	4397913	65.47	4371710	97.153	4324181
ERR2510328	lineage3	Other	4358856	65.48	4339984	97.31	4305062
ERR2510329	lineage2	Pre-XDR-TB	4345086	65.47	4323932	96.935	4299544
ERR2510330	lineage4	Other	4385215	65.51	4335349	97.725	4331074
ERR2510331	lineage3	Other	4366736	65.51	4345729	97.458	4315785
ERR2510332	lineage3	Other	4346993	65.45	4328059	96.88	4298336
ERR2510333	lineage3	Other	4373316	65.5	4290948	97.338	4312247
ERR2510334	lineage3	Sensitive	4372862	65.5	4352189	97.603	4324341
ERR2510335	lineage3	Sensitive	4364513	65.49	4347042	97.215	4305214
ERR2510336	lineage2	MDR-TB	4360262	65.52	4341544	97.381	4310542
ERR2510337	lineage3	Other	4358230	65.47	4319071	97.087	4306106
ERR2510338	lineage1	MDR-TB	4373792	65.5	4329543	97.424	4311838
ERR2510339	lineage3	Other	4334508	65.45	4313735	96.714	4287526
ERR2510340	lineage3	Other	4411748	65.5	4379818	97.805	4352982
ERR2510341	lineage3	Pre-XDR-TB	4375953	65.53	4360166	97.715	4329704
ERR2510342	lineage3	Pre-XDR-TB	4369329	65.51	4347143	97.509	4315015
ERR2510343	lineage3	Pre-XDR-TB	4380637	65.53	4299526	97.64	4324649
ERR2510344	lineage3	Other	4392048	65.5	4366818	97.825	4334868
ERR2510345	lineage3	Other	4359678	65.47	4331817	97.101	4311130
ERR2510346	lineage3	Other	4375463	65.48	4351086	97.537	4316786
ERR2510347	lineage3	MDR-TB	4350841	65.5	4317456	97.278	4303162
ERR2510348	lineage3	Sensitive	4357822	65.48	4283913	97.026	4293914
ERR2510349	lineage3	HR-TB	4364257	65.48	4344094	97.299	4306213
ERR2510350	lineage3	Pre-XDR-TB	4366784	65.53	4344430	97.311	4304294
ERR2510351	lineage3	Pre-XDR-TB	4371326	65.49	4332751	97.506	4312262
ERR2510352	lineage4	MDR-TB	4369239	65.51	4340377	97.506	4316054
ERR2510353	lineage3	RR-TB	4368191	65.51	4355983	97.537	4318274
ERR2510355	lineage2	MDR-TB	4355766	65.51	4334694	97.357	4308656
ERR2510356	lineage3	HR-TB	4368995	65.53	4346667	97.398	4313568
ERR2510357	lineage3	MDR-TB	4382447	65.52	4358399	97.674	4321522
ERR2510358	lineage2	MDR-TB	4344832	65.51	4330487	97.11	4293990
ERR2510359	lineage3	Other	4362082	65.47	4341670	97.207	4301396
ERR2510360	lineage2	XDR-TB	4353985	65.47	4324480	96.961	4300767
ERR2510361	lineage2	Pre-XDR-TB	4352516	65.52	4318676	96.94	4298047
ERR2510362	lineage4	Other	4338135	65.46	4318909	96.853	4300245
ERR2510363	lineage3	MDR-TB	4380566	65.52	4348495	97.913	4335679
ERR2510364	lineage3	Pre-XDR-TB	4376204	65.51	4347904	97.505	4316693
ERR2510365	lineage3	Pre-XDR-TB	4379523	65.51	4347239	97.435	4316366
ERR2510366	lineage1	MDR-TB	4364681	65.51	4350337	97.088	4298132
ERR2510367	lineage3	Sensitive	4363362	65.45	4331893	97.074	4307997
ERR2510368	lineage3	Pre-XDR-TB	4374852	65.47	4348697	97.529	4323160
ERR2510369	lineage3	Pre-XDR-TB	4354232	65.51	4327931	97.309	4305482
ERR2510370	lineage3	Pre-XDR-TB	4351541	65.45	4316492	96.535	4282951
ERR2510371	lineage3	Sensitive	4353279	65.45	4328790	96.943	4298391
ERR2510372	lineage3	HR-TB	4346612	65.44	4319479	96.822	4297060
ERR2510373	lineage4	MDR-TB	4367428	65.49	4352676	97.444	4316226
ERR2510374	lineage3	HR-TB	4369523	65.48	4331523	97.306	4308050
ERR2510375	lineage3	Other	4368347	65.5	4291622	97.411	4315726
ERR2510376	lineage3	RR-TB	4379062	65.48	4331075	97.502	4312935
ERR2510377	lineage3	Pre-XDR-TB	4381264	65.53	4364611	97.86	4330165
ERR2510378	lineage4	Pre-XDR-TB	4355103	65.49	4318460	97.275	4309422
ERR2510379	lineage3	Other	4370453	65.47	4340054	97.314	4309722
ERR2510380	lineage3	Other	4362106	65.46	4281278	97.296	4310807
ERR2510381	lineage3	Pre-XDR-TB	4380528	65.5	4359422	97.621	4318306
ERR2510382	lineage3	Other	4376667	65.52	4356657	97.768	4330302
ERR2510383	lineage3	Pre-XDR-TB	4371227	65.48	4341830	97.527	4315264
ERR2510384	lineage4	Pre-XDR-TB	4380123	65.53	4363651	98.001	4337347
ERR2510385	lineage3	Pre-XDR-TB	4380615	65.5	4348192	97.677	4319748
ERR2510386	lineage3	MDR-TB	4364283	65.5	4327739	97.658	4318882
ERR2510387	lineage4	MDR-TB	4359823	65.5	4323370	97.78	4324753
ERR2510388	lineage3	MDR-TB	4379408	65.5	4357918	97.721	4322415
ERR2510389	lineage3	Pre-XDR-TB	4379293	65.51	4293818	97.651	4317415
ERR2510390	lineage3	Pre-XDR-TB	4369592	65.51	4340248	97.613	4318616
ERR2510391	lineage3	Pre-XDR-TB	4349532	65.5	4274503	97.09	4295140
ERR2510392	lineage4	Pre-XDR-TB	4381133	65.51	4354637	98.017	4344559
ERR2510393	lineage3	Pre-XDR-TB	4371149	65.5	4352814	97.526	4316163
ERR2510394	lineage2	Pre-XDR-TB	4342506	65.48	4325707	96.975	4291003
ERR2510395	lineage3	Pre-XDR-TB	4375927	65.47	4345524	97.345	4313969
ERR2510396	lineage3	MDR-TB	4376127	65.51	4359864	97.784	4329291
ERR2510397	lineage4	MDR-TB	4376585	65.49	4358362	97.536	4321266
ERR2510398	lineage4	Pre-XDR-TB	4376595	65.52	4321949	97.75	4329410
ERR2510399	lineage3	Pre-XDR-TB	4354487	65.52	4340334	97.392	4310889
ERR2510400	lineage4	Pre-XDR-TB	4360743	65.51	4336286	97.438	4309766
ERR2510401	lineage3	MDR-TB	4338224	65.46	4313260	96.681	4292032
ERR2510402	lineage3	Pre-XDR-TB	4381043	65.53	4363973	97.692	4323521
ERR2510403	lineage3	Pre-XDR-TB	4355405	65.46	4261517	97.203	4302216
ERR2510404	lineage3	MDR-TB	4368766	65.47	4345262	97.25	4307424
ERR2510405	lineage3	MDR-TB	4363649	65.52	4343729	97.391	4314466
ERR2510406	lineage4	MDR-TB	4366493	65.46	4289838	97.198	4307345
ERR2510407	lineage3	MDR-TB	4373584	65.49	4294240	97.512	4322328
ERR2510408	lineage2	Pre-XDR-TB	4347796	65.48	4336752	97.119	4298871
ERR2510409	lineage3	MDR-TB	4362794	65.47	4331290	97.278	4302849
ERR2510410	lineage3	Pre-XDR-TB	4377305	65.46	4357889	97.353	4311350
ERR2510411	lineage4	Pre-XDR-TB	4389002	65.52	4370818	97.667	4327662
ERR2510412	lineage3	MDR-TB	4377167	65.51	4359825	97.724	4318202
ERR2510413	lineage4	Pre-XDR-TB	4381567	65.51	4349164	97.686	4325573
ERR2510414	lineage4	Pre-XDR-TB	4361667	65.5	4344965	97.674	4320452
ERR2510415	lineage3	MDR-TB	4390759	65.52	4364299	97.713	4331712
ERR2510416	lineage1	MDR-TB	4390228	65.52	4365844	97.721	4323146
ERR2510417	lineage3	MDR-TB	4386357	65.49	4355852	97.66	4322173
ERR2510418	lineage3	Pre-XDR-TB	4375654	65.48	4351605	97.437	4314753
ERR2510419	lineage4	Pre-XDR-TB	4364568	65.48	4337901	97.138	4303993
ERR2510420	lineage4	Pre-XDR-TB	4347862	65.47	4331061	97.02	4299393
ERR2510421	lineage4	Pre-XDR-TB	4374750	65.5	4359629	97.679	4325235
ERR2510422	lineage3	Pre-XDR-TB	4377517	65.49	4364119	97.704	4325175
ERR2510423	lineage3	Pre-XDR-TB	4350026	65.46	4331831	96.74	4298239
ERR2510424	lineage3	MDR-TB	4372315	65.49	4348224	97.366	4310741
ERR2510425	lineage3	MDR-TB	4368255	65.5	4332049	97.33	4313442
ERR2510426	lineage3	Pre-XDR-TB	4361196	65.46	4334550	97.054	4305856
ERR2510427	lineage4	Pre-XDR-TB	4366958	65.49	4347146	97.736	4329498
ERR2510428	lineage3	MDR-TB	4366226	65.48	4348603	97.495	4315472
ERR2510429	lineage1	MDR-TB	4381748	65.49	4353000	97.507	4320804
ERR2510430	lineage3	MDR-TB	4368138	65.5	4291670	97.527	4317635
ERR2510431	lineage3	MDR-TB	4356310	65.5	4339359	97.317	4307830
ERR2510432	lineage4	Pre-XDR-TB	4349086	65.44	4282341	96.867	4299681
ERR2510433	lineage3	MDR-TB	4367603	65.5	4344221	97.515	4312668
ERR2510434	lineage4	Pre-XDR-TB	4381953	65.51	4331656	97.733	4340531
ERR2510435	lineage3	MDR-TB	4379001	65.51	4361306	97.792	4329377
ERR2510436	lineage3	MDR-TB	4378662	65.49	4347169	97.509	4316479
ERR2510437	lineage3	Pre-XDR-TB	4343349	65.46	4314548	96.89	4287780
ERR2510438	lineage3	MDR-TB	4367955	65.49	4354205	97.572	4316481
ERR2510439	lineage3	MDR-TB	4385053	65.53	4372280	97.921	4336340
ERR2510440	lineage4	MDR-TB	4364807	65.5	4287525	97.755	4325326
ERR2510441	lineage3	Pre-XDR-TB	4361023	65.49	4324827	97.395	4315747
ERR2510442	lineage3	MDR-TB	4365298	65.45	4293119	97.109	4298431
ERR2510443	lineage2	MDR-TB	4340386	65.46	4323488	96.799	4292899
ERR2510444	lineage4	Other	4373222	65.49	4287296	97.413	4315660
ERR2510445	lineage3	Pre-XDR-TB	4408730	65.49	4334098	97.731	4351010
ERR2510446	lineage3	Other	4367440	65.47	4340185	97.422	4312924
ERR2510447	lineage3	MDR-TB	4364138	65.45	4339720	97.006	4307625
ERR2510448	lineage1	MDR-TB	4390399	65.51	4370318	97.788	4328792
ERR2510449	lineage3	Pre-XDR-TB	4380170	65.49	4353083	97.8	4327745
ERR2510450	lineage3	MDR-TB	4365684	65.49	4347814	97.42	4312465
ERR2510451	lineage3	Pre-XDR-TB	4370434	65.49	4332076	97.225	4300675
ERR2510452	lineage3	Other	4373737	65.51	4293684	97.652	4324719
ERR2510453	lineage4	Pre-XDR-TB	4349508	65.47	4333751	97.396	4312570
ERR2510454	lineage3	MDR-TB	4382682	65.49	4353968	97.651	4326816
ERR2510455	lineage3	MDR-TB	4351893	65.47	4331640	97.005	4306363
ERR2510456	lineage3	MDR-TB	4379770	65.52	4292046	97.699	4327301
ERR2510457	lineage3	Pre-XDR-TB	4370598	65.48	4348124	97.345	4311355
ERR2510458	lineage3	MDR-TB	4373568	65.47	4351552	97.432	4318043
ERR2510459	lineage2	XDR-TB	4340030	65.49	4319947	96.733	4291703
ERR2510460	lineage3	MDR-TB	4372679	65.47	4358034	97.424	4312476
ERR2510461	lineage3	Pre-XDR-TB	4357202	65.47	4328790	96.997	4297470
ERR2510462	lineage3	MDR-TB	4374562	65.47	4358429	97.415	4314812
ERR2510463	lineage3	MDR-TB	4364240	65.5	4345258	97.434	4313188
ERR2510464	lineage3	MDR-TB	4361920	65.46	4337391	97.238	4305942
ERR2510465	lineage3	MDR-TB	4367439	65.48	4339180	97.186	4304773
ERR2510466	lineage3	MDR-TB	4372049	65.5	4343031	97.346	4308539
ERR2510467	lineage3	Pre-XDR-TB	4376069	65.46	4346495	97.405	4309874
ERR2510468	lineage3	RR-TB	4369966	65.5	4327180	97.445	4315901
ERR2510469	lineage3	Pre-XDR-TB	4362552	65.46	4343562	97.131	4304870
ERR2510470	lineage3	Pre-XDR-TB	4420775	65.48	4314142	96.867	4287295
ERR2510471	lineage3	MDR-TB	4366769	65.51	4350763	97.506	4313704
ERR2510472	lineage3	MDR-TB	4360452	65.46	4337830	97.201	4307310
ERR2510473	lineage3	MDR-TB	4369934	65.5	4340838	97.244	4304558
ERR2510474	lineage3	MDR-TB	4364347	65.47	4346574	97.289	4311864
ERR2510475	lineage3	RR-TB	4354593	65.44	4329418	96.643	4282754
ERR2510476	lineage3	RR-TB	4370139	65.48	4282063	97.482	4314050
ERR2510477	lineage3	Pre-XDR-TB	4382019	65.49	4348670	97.624	4322816
ERR2510478	lineage3	Pre-XDR-TB	4387914	65.49	4366058	97.68	4326298
ERR2510479	lineage3	MDR-TB	4375679	65.48	4349419	97.323	4309415
ERR2510480	lineage3	MDR-TB	4353374	65.47	4282337	96.819	4291824
ERR2510481	lineage3	MDR-TB	4360237	65.5	4334216	97.323	4312830
ERR2510482	lineage4	MDR-TB	4360550	65.46	4283602	97.504	4317376
ERR2510483	lineage3	MDR-TB	4412188	65.51	4384227	97.641	4349381
ERR2510484	lineage3	MDR-TB	4370970	65.51	4334556	97.744	4323222
ERR2510485	lineage3	MDR-TB	4363728	65.5	4323498	97.157	4302212
ERR2510486	lineage3	MDR-TB	4368277	65.49	4296368	97.495	4317838
ERR2510489	lineage4	RR-TB	4347327	65.48	4326179	97.002	4295327
ERR2510490	lineage3	Pre-XDR-TB	4380328	65.49	4355189	97.591	4320529
ERR2510491	lineage3	Pre-XDR-TB	4370394	65.49	4360288	97.46	4308984
ERR2510492	lineage4	MDR-TB	4374826	65.48	4358540	97.411	4319170
ERR2510493	lineage4	MDR-TB	4379991	65.5	4359980	97.538	4327616
ERR2510494	lineage4	Other	4347222	65.47	4266326	97.124	4302683
ERR2510495	lineage3	MDR-TB	4389659	65.51	4378797	97.654	4320521
ERR2510496	lineage3	Pre-XDR-TB	4365319	65.47	4347754	97.213	4305934
ERR2510497	lineage3	MDR-TB	4343311	65.45	4315517	96.8	4292388
ERR2510498	lineage3	Pre-XDR-TB	4370807	65.48	4340605	97.349	4314037
ERR2510499	lineage3	XDR-TB	4381568	65.51	4358377	97.561	4319876
ERR2510500	lineage3	MDR-TB	4379939	65.48	4354688	97.584	4322437
ERR2510501	lineage3	RR-TB	4343311	65.48	4317982	96.784	4285359
ERR2510502	lineage3	MDR-TB	4363746	65.48	4321865	97.409	4313272
ERR2510503	lineage3	MDR-TB	4364696	65.48	4343258	97.205	4306240
ERR2510504	lineage3	XDR-TB	4343720	65.46	4317960	96.767	4293197
ERR2510505	lineage3	MDR-TB	4381679	65.49	4356493	97.612	4319324
ERR2510506	lineage3	MDR-TB	4370638	65.46	4356049	97.429	4313237
ERR2510508	lineage3	HR-TB	4370241	65.48	4352034	97.684	4326014
ERR2510509	lineage4	Pre-XDR-TB	4340477	65.45	4330152	96.759	4285080
ERR2510510	lineage2	Pre-XDR-TB	4342285	65.46	4311504	96.804	4292931
ERR2510511	lineage3	MDR-TB	4380510	65.48	4352881	97.384	4311997
ERR2510512	lineage1	MDR-TB	4369231	65.49	4339980	97.349	4311503
ERR2510513	lineage3	MDR-TB	4356805	65.45	4334354	97.042	4308305
ERR2510514	lineage4	Pre-XDR-TB	4349304	65.45	4330397	96.961	4294133
ERR2510515	lineage3	Pre-XDR-TB	4362120	65.47	4278442	97.145	4303452
ERR2510516	lineage3	RR-TB	4365173	65.48	4350190	97.336	4310714
ERR2510517	lineage3	Pre-XDR-TB	4371917	65.47	4358031	97.48	4312029
ERR2510518	lineage3	MDR-TB	4359923	65.47	4340560	97.253	4305016
ERR2510519	lineage3	Pre-XDR-TB	4367625	65.48	4332840	97.447	4314383
ERR2510520	lineage4	Pre-XDR-TB	4385570	65.49	4370518	97.705	4326857
ERR2510521	lineage3	MDR-TB	4362038	65.48	4346655	97.448	4314714
ERR2510522	lineage3	MDR-TB	4366022	65.49	4328905	97.463	4312487
ERR2510523	lineage3	Pre-XDR-TB	4392423	65.5	4348595	97.813	4332602
ERR2510524	lineage3	MDR-TB	4365141	65.52	4285642	97.431	4314511
ERR2510525	lineage3	MDR-TB	4351890	65.46	4323961	97.045	4305659
ERR2510526	lineage3	MDR-TB	4376970	65.51	4361313	97.729	4328173
ERR2510527	lineage4	MDR-TB	4380299	65.51	4352447	97.77	4325912
ERR2510528	lineage2	MDR-TB	4345626	65.48	4332843	96.937	4290555
ERR2510529	lineage3	MDR-TB	4349800	65.46	4336407	96.997	4300902
ERR2510530	lineage3	Pre-XDR-TB	4390059	65.46	4351097	97.425	4313159
ERR2510531	lineage3	Pre-XDR-TB	4380238	65.51	4355615	97.565	4322030
ERR2510532	lineage3	MDR-TB	4360535	65.48	4320982	97.349	4312842
ERR2510533	lineage3	MDR-TB	4358925	65.47	4332850	97.515	4314606
ERR2510534	lineage2	MDR-TB	4339528	65.45	4318910	96.751	4281490
ERR2510535	lineage2	Pre-XDR-TB	4352519	65.48	4340753	97.019	4295186
ERR2510536	lineage3	MDR-TB	4351131	65.43	4271192	96.789	4288837
ERR2510537	lineage3	Other	4375373	65.46	4363081	97.401	4312702
ERR2510538	lineage4	Pre-XDR-TB	4369312	65.5	4338003	97.374	4311502
ERR2510539	lineage2	MDR-TB	4352810	65.49	4341077	97.096	4298737
ERR2510540	lineage3	MDR-TB	4359314	65.46	4339086	97.079	4296691
ERR2510541	lineage3	Pre-XDR-TB	4348942	65.43	4280661	96.902	4291711
ERR2510542	lineage3	MDR-TB	4395806	65.46	4384611	97.442	4334081
ERR2510543	lineage4	Pre-XDR-TB	4355495	65.45	4326912	97.269	4303099
ERR2510544	lineage3	MDR-TB	4376133	65.44	4355975	97.094	4326329
ERR2510545	lineage2	Pre-XDR-TB	4357798	65.49	4344331	97.041	4298436
ERR2510546	lineage3	Pre-XDR-TB	4354547	65.46	4319003	97.03	4297847
ERR2510547	lineage3	Pre-XDR-TB	4365796	65.48	4286338	97.198	4309745
ERR2510548	lineage1	Pre-XDR-TB	4399591	65.5	4367832	97.771	4327813
ERR2510549	lineage3	Pre-XDR-TB	4368857	65.5	4353852	97.373	4311743
ERR2510550	lineage3	Pre-XDR-TB	4372896	65.47	4329952	97.227	4302604
ERR2510551	lineage3	XDR-TB	4368934	65.48	4303648	97.451	4316034
ERR2510552	lineage4	MDR-TB	4371971	65.5	4354303	97.643	4324372
ERR2510553	lineage1	Pre-XDR-TB	4382441	65.48	4369240	97.417	4314015
ERR2510554	lineage1	Pre-XDR-TB	4384975	65.48	4363488	97.424	4317923
ERR2510555	lineage3	Sensitive	4358141	65.45	4335955	97.021	4304587
ERR2510556	lineage3	MDR-TB	4352407	65.45	4330639	96.883	4302957
ERR2510557	lineage1	Pre-XDR-TB	4374891	65.47	4301682	97.229	4306166
ERR2510558	lineage4	Pre-XDR-TB	4369335	65.48	4332513	97.517	4317491
ERR2510559	lineage3	MDR-TB	4346572	65.45	4326110	97.121	4305087
ERR2510560	lineage3	Pre-XDR-TB	4368641	65.48	4351126	97.44	4316668
ERR2510561	lineage2	Pre-XDR-TB	4344271	65.47	4328955	96.866	4289072
ERR2510562	lineage3	RR-TB	4368502	65.47	4344714	97.017	4309749
ERR2510563	lineage3	MDR-TB	4361579	65.46	4345884	97.203	4302435
ERR2510564	lineage3	MDR-TB	4359342	65.47	4332793	97.194	4305122
ERR2510565	lineage3	MDR-TB	4374826	65.49	4353076	97.242	4311642
ERR2510566	lineage3	Other	4369819	65.51	4355697	97.534	4320133
ERR2510567	lineage3	MDR-TB	4369951	65.49	4342332	97.492	4319931
ERR2510568	lineage3	Pre-XDR-TB	4366331	65.49	4280825	97.476	4316150
ERR2510569	lineage3	RR-TB	4358406	65.46	4335292	97.289	4307414
ERR2510570	lineage3	MDR-TB	4355363	65.48	4334041	97.289	4307913
ERR2510571	lineage3	MDR-TB	4370478	65.49	4352037	97.426	4316209
ERR2510572	lineage3	Pre-XDR-TB	4347892	65.45	4325385	96.902	4299236
ERR2510573	lineage3	MDR-TB	4373051	65.47	4338251	97.344	4308403
ERR2510574	lineage4	Pre-XDR-TB	4351676	65.45	4329020	96.907	4295974
ERR2510575	lineage3	MDR-TB	4347704	65.46	4302449	97.069	4304398
ERR2510576	lineage3	Pre-XDR-TB	4356987	65.45	4338274	97.105	4308475
ERR2510577	lineage3	Pre-XDR-TB	4363407	65.48	4335961	97.264	4306809
ERR2510578	lineage3	Pre-XDR-TB	4357242	65.49	4263158	97.136	4297938
ERR2510579	lineage4	MDR-TB	4376297	65.49	4352750	97.525	4317438
ERR2510580	lineage4	Pre-XDR-TB	4357987	65.46	4347727	97.427	4314506
ERR2510581	lineage3	MDR-TB	4374504	65.48	4363350	97.575	4319908
ERR2510582	lineage3	MDR-TB	4446209	65.46	4424783	97.459	4388289
ERR2510583	lineage3	MDR-TB	4366763	65.45	4344510	97.207	4307352
ERR2510584	lineage3	MDR-TB	4361577	65.45	4339239	97.018	4300503
ERR2510585	lineage3	MDR-TB	4362427	65.48	4290802	97.226	4304348
ERR2510586	lineage3	Pre-XDR-TB	4331953	65.47	4297139	96.858	4297350
ERR2510587	lineage3	Pre-XDR-TB	4368448	65.45	4347098	97.191	4301830
ERR2510588	lineage4	Pre-XDR-TB	4366540	65.49	4353654	97.637	4320461
ERR2510589	lineage3	MDR-TB	4359071	65.45	4341214	97	4306124
ERR2510590	lineage3	Pre-XDR-TB	4373405	65.51	4290830	97.577	4317019
ERR2510591	lineage3	MDR-TB	4378239	65.47	4356924	97.333	4309661
ERR2510592	lineage4	MDR-TB	4332727	65.46	4324200	96.642	4276920
ERR2510593	lineage1	MDR-TB	4365108	65.45	4238311	96.787	4290225
ERR2510594	lineage3	Pre-XDR-TB	4344993	65.46	4236986	96.757	4287800
ERR2510595	lineage4	Pre-XDR-TB	4355802	65.46	4329411	97.096	4306214
ERR2510596	lineage3	RR-TB	4367857	65.46	4347258	97.143	4302510
ERR2510597	lineage2	MDR-TB	4381099	65.47	4358586	97.548	4322541
ERR2510598	lineage4	MDR-TB	4380373	65.48	4314191	97.469	4321504
ERR2510599	lineage4	MDR-TB	4346187	65.45	4328225	97.157	4302310
ERR2510600	lineage3	Pre-XDR-TB	4380385	65.49	4359826	97.578	4320344
ERR2510601	lineage3	HR-TB	4371505	65.49	4357040	97.409	4304181
ERR2510602	lineage3	MDR-TB	4379334	65.47	4339107	97.323	4312107
ERR2510603	lineage3	MDR-TB	4364108	65.5	4329283	97.251	4306699
ERR2510604	lineage3	Pre-XDR-TB	4386116	65.46	4369890	97.366	4324201
ERR2510605	lineage1	Pre-XDR-TB	4362405	65.45	4339795	97.029	4296648
ERR2510606	lineage3	Pre-XDR-TB	4426420	65.48	4403444	97.414	4360029
ERR2510607	lineage3	Pre-XDR-TB	4337244	65.41	4307611	96.874	4287308
ERR2510609	lineage3	RR-TB	4366838	65.47	4333831	97.309	4312120
ERR2510610	lineage4	Pre-XDR-TB	4364628	65.49	4336059	97.476	4310581
ERR2510611	lineage3	Pre-XDR-TB	4366149	65.49	4345580	97.213	4304368
ERR2510612	lineage3	MDR-TB	4376784	65.5	4348153	97.696	4325188
ERR2510613	lineage3	RR-TB	4368968	65.48	4297507	97.365	4313143
ERR2510614	lineage3	Pre-XDR-TB	4349715	65.49	4335260	97.236	4303455
ERR2510615	lineage3	RR-TB	4372779	65.49	4304335	97.538	4312002
ERR2510616	lineage4	Pre-XDR-TB	4378089	65.48	4353274	97.661	4323662
ERR2510617	lineage4	MDR-TB	4364098	65.47	4341130	97.363	4313091
ERR2510618	lineage3	MDR-TB	4423109	65.5	4410234	97.646	4376642
ERR2510619	lineage3	Pre-XDR-TB	4438565	65.47	4318555	96.79	4286535
ERR2510620	lineage3	MDR-TB	4387071	65.5	4366889	97.76	4329775
ERR2510621	lineage3	MDR-TB	4341141	65.45	4320734	96.845	4294612
ERR2510622	lineage3	MDR-TB	4358074	65.51	4335699	97.449	4315017
ERR2510623	lineage3	Pre-XDR-TB	4378132	65.5	4307433	97.589	4320753
ERR2510624	lineage3	MDR-TB	4381413	65.5	4332730	97.47	4316812
ERR2510625	lineage3	Pre-XDR-TB	4348122	65.46	4328541	96.776	4292425
ERR2510626	lineage3	MDR-TB	4358246	65.46	4338968	97.021	4303310
ERR2510627	lineage3	Pre-XDR-TB	4364793	65.55	4343932	97.313	4304888
ERR2510628	lineage3	Pre-XDR-TB	4351727	65.47	4277464	96.606	4283363
ERR2510629	lineage3	MDR-TB	4364886	65.49	4340238	97.319	4308110
ERR2510630	lineage3	RR-TB	4369823	65.47	4357171	97.381	4310324
ERR2510631	lineage3	Pre-XDR-TB	4399449	65.5	4379644	97.521	4342207
ERR2510632	lineage3	HR-TB	4369037	65.49	4344793	97.367	4309180
ERR2510633	lineage3	Pre-XDR-TB	4361309	65.43	4346686	97.191	4307123
ERR2510634	lineage3	RR-TB	4364196	65.48	4339149	97.08	4304618
ERR2510635	lineage3	MDR-TB	4381434	65.52	4291831	97.325	4320806
ERR2510636	lineage4	MDR-TB	4341514	65.46	4309975	97.067	4304817
ERR2510637	lineage3	MDR-TB	4473517	65.47	4333565	96.967	4304236
ERR2510638	lineage3	MDR-TB	4362194	65.46	4318391	97.053	4297378
ERR2510639	lineage3	Pre-XDR-TB	4351291	65.49	4329502	97.076	4298128
ERR2510640	lineage3	Pre-XDR-TB	4362192	65.52	4323253	97.251	4306216
ERR2510641	lineage4	MDR-TB	4357283	65.49	4334217	97.503	4316800
ERR2510642	lineage3	Pre-XDR-TB	4374800	65.51	4360383	97.692	4325917
ERR2510643	lineage4	Pre-XDR-TB	4374513	65.5	4354178	97.491	4317252
ERR2510644	lineage3	MDR-TB	4355615	65.48	4334923	97.14	4297497
ERR2510645	lineage3	MDR-TB	4370490	65.5	4347942	97.451	4313211
ERR2510646	lineage3	RR-TB	4365441	65.5	4340119	97.569	4315171
ERR2510647	lineage3	Pre-XDR-TB	4386968	65.48	4313555	97.507	4328488
ERR2510648	lineage3	MDR-TB	4345733	65.47	4315630	96.819	4296204
ERR2510649	lineage1	MDR-TB	4367049	65.44	4351366	96.844	4292993
ERR2510650	lineage3	MDR-TB	4371360	65.51	4353484	97.558	4318351
ERR2510651	lineage3	MDR-TB	4368634	65.48	4318881	97.095	4308571
ERR2510652	lineage3	Other	4350464	65.46	4317229	96.869	4299398
ERR2510653	lineage2	MDR-TB	4337120	65.47	4317090	96.813	4292909
ERR2510654	lineage2	Pre-XDR-TB	4347414	65.48	4317996	96.924	4297310
ERR2510655	lineage2	MDR-TB	4332196	65.48	4309026	96.494	4279847
ERR2510656	lineage2	Pre-XDR-TB	4331891	65.47	4302803	96.557	4282645
ERR2510658	lineage4	MDR-TB	4338158	65.48	4302288	96.987	4298074
ERR2510659	lineage2	MDR-TB	4334677	65.48	4317142	96.756	4288887
ERR2510660	lineage3	Pre-XDR-TB	4343052	65.48	4307575	96.978	4297541
ERR2510661	lineage3	MDR-TB	4368405	65.49	4330923	97.499	4323330
ERR2510662	lineage3	MDR-TB	4363793	65.48	4333622	97.469	4319708
ERR2510663	lineage2	MDR-TB	4339785	65.47	4321094	96.834	4292873
ERR2510664	lineage4	MDR-TB	4372967	65.47	4351155	97.218	4313901
ERR2510665	lineage4	MDR-TB	4343097	65.49	4315009	97.077	4304701
ERR2510666	lineage2	Pre-XDR-TB	4340670	65.48	4317989	96.84	4293019
ERR2510667	lineage2	MDR-TB	4334543	65.48	4312434	96.871	4292320
ERR2510668	lineage4	MDR-TB	4348569	65.48	4309032	97.177	4305513
ERR2510669	lineage2	Pre-XDR-TB	4343880	65.48	4323271	97.013	4302285
ERR2510670	lineage4	MDR-TB	4343558	65.48	4311588	97.243	4307047
ERR2510671	lineage4	Pre-XDR-TB	4344163	65.47	4323235	96.97	4297165
ERR2510672	lineage4	Pre-XDR-TB	4372743	65.47	4337125	97.377	4325377
ERR2510673	lineage2	MDR-TB	4337963	65.49	4316794	96.862	4291075
ERR2510674	lineage2	MDR-TB	4352366	65.46	4333715	97.097	4302744
ERR2510675	lineage4	MDR-TB	4353023	65.47	4321957	97.353	4313481
ERR2510676	lineage4	MDR-TB	4349843	65.48	4324100	97.048	4303844
ERR2510677	lineage4	MDR-TB	4347410	65.48	4316828	97.247	4310052
ERR2510678	lineage2	Pre-XDR-TB	4337571	65.48	4314548	96.916	4294968
ERR2510679	lineage4	MDR-TB	4303425	65.48	4286402	96.372	4272507
ERR2510680	lineage2	MDR-TB	4342109	65.48	4321217	96.747	4289749
ERR2510681	lineage4	HR-TB	4390746	65.47	4361426	96.053	4322170
ERR2510682	lineage2	Pre-XDR-TB	4303842	65.42	4283070	94.528	4242587
ERR2510685	lineage4	MDR-TB	4360439	65.47	4320317	97.25	4309381
ERR2510686	lineage2	Pre-XDR-TB	4339436	65.47	4320554	96.707	4293573
ERR2510687	lineage4	MDR-TB	4309146	65.48	4288893	96.548	4278254
ERR2510688	lineage4	MDR-TB	4368528	65.46	4327832	97.302	4314544
ERR2510689	lineage4	MDR-TB	4353356	65.46	4317114	97.15	4303265
ERR2510690	lineage2	Pre-XDR-TB	4342497	65.47	4323166	96.828	4296761
ERR2510691	lineage4	MDR-TB	4360572	65.46	4320607	97.179	4304611
ERR2510692	lineage4	MDR-TB	4346218	65.46	4302616	97.064	4300870
ERR2510693	lineage2	Pre-XDR-TB	4339935	65.47	4318539	96.789	4290304
ERR2510695	lineage4	MDR-TB	4349001	65.47	4322766	96.978	4305558
ERR2510696	lineage2	MDR-TB	4339624	65.45	4320769	96.75	4295082
ERR2510697	lineage3	MDR-TB	4459449	65.48	4329899	97.357	4313655
ERR2510698	lineage4	MDR-TB	4658050	65.5	4545845	97.564	4517545
ERR2510699	lineage3	MDR-TB	4371250	65.47	4349732	97.26	4303973
ERR2510700	lineage1	Pre-XDR-TB	4361937	65.46	4334510	97.042	4296486
ERR2510701	lineage3	MDR-TB	4355252	65.47	4320872	97.076	4309992
ERR2510702	lineage2	Pre-XDR-TB	4347977	65.48	4323367	96.91	4301963
ERR2510703	lineage2	Pre-XDR-TB	4343881	65.48	4324782	96.875	4301645
ERR2510704	lineage4	MDR-TB	4355391	65.47	4324766	97.433	4318838
ERR2510705	lineage4	Pre-XDR-TB	4347585	65.5	4322380	97.238	4313079
ERR2510706	lineage4	MDR-TB	4349975	65.5	4320745	97.288	4314003
ERR2510707	lineage2	Pre-XDR-TB	4339236	65.48	4314091	96.882	4294291
ERR2510708	lineage5	MDR-TB	4349470	65.48	4328031	96.954	4295357
ERR2510709	lineage2	Pre-XDR-TB	4345129	65.47	4322463	96.928	4302103
ERR2510710	lineage2	Pre-XDR-TB	4340408	65.47	4314362	96.841	4291315
ERR2510711	lineage4	Pre-XDR-TB	4367108	65.47	4343801	97.24	4311999
ERR2510712	lineage2	MDR-TB	4336764	65.49	4316098	96.779	4290327
ERR2510713	lineage2	Pre-XDR-TB	4339998	65.48	4320265	96.841	4290813
ERR2510714	lineage2	Pre-XDR-TB	4341849	65.47	4320562	96.778	4287299
ERR2510715	lineage2	MDR-TB	4335936	65.48	4309339	96.767	4289784
ERR2510716	lineage2	MDR-TB	4339151	65.47	4318575	96.927	4295085
ERR2510717	lineage2	MDR-TB	4337332	65.49	4317800	96.635	4287643
ERR2510718	lineage2	Pre-XDR-TB	4340595	65.48	4322022	96.865	4294307
ERR2510719	lineage2	Pre-XDR-TB	4334744	65.48	4309668	96.534	4281182
ERR2510720	lineage2	MDR-TB	4341938	65.48	4320633	96.957	4297791
ERR2510721	lineage4	HR-TB	4437172	65.47	4387678	95.49	4339729
ERR2510722	lineage4	MDR-TB	4358402	65.49	4327239	97.436	4318974
ERR2510723	lineage2	Pre-XDR-TB	4335730	65.49	4253183	96.57	4291098
ERR2510724	lineage4	Pre-XDR-TB	4370729	65.49	4294564	96.893	4323463
ERR2510725	lineage4	Pre-XDR-TB	4355646	65.47	4307736	97.121	4304722
ERR2510726	lineage4	MDR-TB	4364850	65.47	4302227	96.969	4300726
ERR2510728	lineage4	MDR-TB	4340586	65.48	4303835	97.051	4302389
ERR2510729	lineage4	Pre-XDR-TB	4357165	65.47	4324985	96.952	4297338
ERR2510730	lineage4	Pre-XDR-TB	4331611	65.45	4305484	96.743	4290847
ERR2510731	lineage4	MDR-TB	4332293	65.46	4307027	96.595	4286082
ERR2510732	lineage4	MDR-TB	4304032	65.45	4287912	96.312	4273456
ERR2510733	lineage2	Pre-XDR-TB	4357038	65.47	4312288	96.739	4287592
ERR2510734	lineage4	MDR-TB	4346951	65.46	4327181	96.871	4301563
ERR2510735	lineage2	Pre-XDR-TB	4365184	65.52	4351036	97.099	4304287
ERR2510736	lineage4	Other	4389894	65.42	4334822	96.909	4307046
ERR2510737	lineage4	Other	4347458	65.48	4322769	97.072	4301320
ERR2510738	lineage4	Sensitive	4319090	65.46	4300290	96.563	4277680
ERR2510739	lineage4	Sensitive	4332100	65.49	4301760	96.726	4294933
ERR2510740	lineage4	Other	4381093	65.54	4345919	97.579	4321865
ERR2510742	lineage4	Other	4372059	65.53	4352361	97.463	4317598
ERR2510743	lineage4	Sensitive	4379122	65.53	4355580	97.518	4320930
ERR2510744	lineage2	Other	4348738	65.49	4323446	96.959	4301652
ERR2510745	lineage4	Other	4346599	65.49	4306954	96.79	4290453
ERR2510746	lineage2	Other	4344129	65.43	4309405	96.583	4284055
ERR2510747	lineage4	Sensitive	4346012	65.45	4322150	97.237	4303502
ERR2510748	lineage4	Other	4433501	65.55	4363380	98.131	4345158
ERR2510749	lineage4	Sensitive	4512726	65.28	4334364	97.684	4318585
ERR2510750	lineage4	Other	4385119	65.55	4357736	97.814	4329360
ERR2510751	lineage4	Other	4365433	65.52	4345505	97.736	4320755
ERR2510752	lineage4	Other	4374881	65.51	4346223	97.62	4322489
ERR2510753	lineage4	Sensitive	4638420	64.1	4331114	97.652	4325914
ERR2510754	lineage4	Other	4375192	65.54	4346335	97.896	4332726
ERR2510755	lineage4	Other	4373532	65.29	4296255	96.791	4282668
ERR2510757	lineage4	HR-TB	4365483	65.53	4335712	97.551	4315676
ERR2510758	lineage1	Other	4378173	65.5	4351153	97.501	4312890
ERR2510759	lineage4	Other	4382035	65.46	4332007	97.319	4304925
ERR2510760	lineage4	Sensitive	4349834	65.47	4329117	97.288	4302485
ERR2510761	lineage4	Other	4393496	65.49	4354175	97.835	4326896
ERR2510762	lineage2	Other	4351880	65.5	4335859	97.298	4305436
ERR2510763	lineage4	HR-TB	4349517	65.51	4323296	97.376	4309181
ERR2510765	lineage4	Pre-XDR-TB	4354736	65.28	4286116	96.654	4278929
ERR2510766	lineage4	Sensitive	4366497	65.51	4325683	97.427	4308788
ERR2510767	lineage4	Other	4466898	65.55	4331925	97.617	4321564
ERR2510768	lineage4	Other	4543319	64.77	4346919	97.681	4321404
ERR2510769	lineage4	Sensitive	4364834	65.53	4275392	97.579	4319501
ERR2510770	lineage4	Other	4389667	65.52	4357965	98.03	4336186
ERR2510771	lineage4	Other	4362094	65.52	4341607	97.665	4321723
ERR2510772	lineage4	Other	4345545	65.51	4324266	97.249	4302142
ERR2510773	lineage1	Sensitive	4386590	65.52	4356010	97.748	4327343
ERR2510774	lineage4	Sensitive	4360632	65.51	4340529	97.507	4315068
ERR2510775	lineage4	Sensitive	4360625	65.49	4341507	97.293	4307048
ERR2510776	lineage2	HR-TB	4360074	65.52	4335867	97.332	4308257
ERR2510777	lineage6	Other	4354616	65.51	4312054	96.927	4289965
ERR2510778	lineage2	Other	4439135	65.38	4352042	97.366	4314461
ERR2510779	lineage4	Other	4557356	64.77	4357054	97.724	4326971
ERR2510780	lineage3	HR-TB	4385221	65.52	4359607	97.82	4331443
ERR2510781	lineage4	Other	4402354	65.33	4333699	97.548	4316886
ERR2510782	lineage4	Sensitive	4385062	65.52	4359779	97.51	4321124
ERR2510783	lineage4	Sensitive	4526647	65.35	4256816	97.593	4323492
ERR2510787	lineage1	Other	4399002	65.53	4379523	97.709	4327645
ERR2510788	lineage1	Other	4490356	65.32	4354357	97.301	4309257
ERR2510789	lineage4	Other	4389414	65.54	4357572	97.458	4323326
ERR2510791	lineage6	Sensitive	4378670	65.48	4322801	96.781	4281890
ERR2510792	lineage4	Sensitive	4621393	64.59	4334730	97.831	4330086
ERR2510793	lineage4	MDR-TB	4548911	64.88	4334358	97.391	4308055
ERR2510795	lineage4	Other	4340390	65.53	4317935	96.923	4289051
ERR2510797	lineage4	Sensitive	4491595	65.38	4354561	97.381	4313587
ERR2510798	lineage2	Pre-XDR-TB	4400627	65.49	4342685	97.392	4311978
ERR2510799	lineage4	Other	4353465	65.51	4334806	97.371	4310152
ERR2510802	lineage4	Sensitive	4373643	65.55	4289019	97.424	4317475
ERR2510803	lineage4	Other	4450033	65.14	4348974	97.552	4316260
ERR2510805	lineage4	Other	4608078	65.05	4350420	97.975	4338607
ERR2510806	lineage4	Other	4353843	65.52	4336384	96.733	4315052
ERR2510808	lineage4	Sensitive	4373239	65.51	4349405	97.334	4328917
ERR2510809	lineage1	Other	4384754	65.43	4351187	97.032	4316085
ERR2510810	lineage4	Other	4348889	65.49	4319993	97.034	4300037
ERR2510811	lineage4	Other	4354018	65.45	4326435	97.025	4302905
ERR2510812	lineage4	Other	4346275	65.43	4321012	96.442	4296928
ERR2510813	lineage4	HR-TB	4442297	65.49	4413157	95.843	4365413
ERR2510814	lineage1	Other	4367832	65.44	4349429	96.556	4297906
ERR2510815	lineage4	HR-TB	4324096	65.51	4301039	96.76	4298371
ERR2510816	lineage6	Other	4331833	65.45	4296811	96.339	4274491
ERR2510817	lineage3	HR-TB	4359214	65.51	4326392	97.254	4314985
ERR2510818	lineage4	Sensitive	4360514	65.48	4333866	97.267	4308881
ERR2510819	lineage2	Other	4364680	65.52	4341073	97.012	4317021
ERR2510820	lineage4	Sensitive	4375375	65.41	4339474	97.384	4319013
ERR2510821	lineage4	Other	4334142	65.44	4315429	96.841	4292389
ERR2510822	lineage4	Other	4367660	65.51	4345828	97.187	4327746
ERR2510823	lineage4	MDR-TB	4340056	65.46	4304762	96.972	4302758
ERR2510824	lineage4	MDR-TB	4407047	65.54	4333464	97.614	4321678
ERR2510825	lineage2	HR-TB	4361296	65.51	4331715	97.166	4317442
ERR2510826	lineage4	Pre-XDR-TB	4334413	65.45	4315385	96.617	4286006
ERR2510827	lineage4	Pre-XDR-TB	4346247	65.47	4319087	96.909	4299017
ERR2510828	lineage4	Sensitive	4375784	65.51	4350738	97.082	4321831
ERR2510829	lineage4	Other	4335928	65.5	4306095	97.051	4303872
ERR2510830	lineage4	Other	4370741	65.44	4331451	97.3	4316703
ERR2510832	lineage4	MDR-TB	4343891	65.47	4315708	96.969	4301801
ERR2510833	lineage4	MDR-TB	4347800	65.41	4314298	96.874	4294616
ERR2510834	lineage2	MDR-TB	4316808	65.47	4295606	96.307	4271595
ERR2510835	lineage4	Sensitive	4342042	65.51	4307796	97.134	4303785
ERR2510836	lineage4	Other	4311198	65.41	4295314	95.97	4264016
ERR2510837	lineage4	Sensitive	4336444	65.44	4305749	96.289	4289415
ERR2510838	lineage2	Pre-XDR-TB	4342184	65.48	4321268	96.674	4289058
ERR2510839	lineage2	MDR-TB	4342892	65.47	4325665	96.966	4300025
ERR2510840	lineage2	Pre-XDR-TB	4340230	65.48	4319326	96.756	4292598
ERR2510841	lineage2	Pre-XDR-TB	4347549	65.49	4325553	96.934	4301616
ERR2510842	lineage4	MDR-TB	4361859	65.46	4329795	97.101	4311522
ERR2510843	lineage2	Pre-XDR-TB	4348941	65.48	4325327	96.98	4305409
ERR2510844	lineage4	Pre-XDR-TB	4337779	65.46	4312826	96.736	4288024
ERR2510845	lineage2	Pre-XDR-TB	4350114	65.49	4330565	96.969	4304408
ERR2510846	lineage2	Pre-XDR-TB	4331621	65.46	4313979	96.649	4286014
ERR2510847	lineage4	Pre-XDR-TB	4369782	65.46	4335736	97.372	4318357
ERR2510848	lineage2	Pre-XDR-TB	4340669	65.47	4321238	96.942	4299763
ERR2510849	lineage2	Pre-XDR-TB	4347197	65.49	4326383	96.999	4304043
ERR2510850	lineage2	Pre-XDR-TB	4352616	65.47	4332722	96.777	4301731
ERR2510851	lineage4	MDR-TB	4342664	65.48	4313331	96.938	4297062
ERR2510852	lineage4	MDR-TB	4339550	65.47	4304929	96.897	4299004
ERR2510853	lineage2	Pre-XDR-TB	4342637	65.47	4321437	96.947	4302006
ERR2510854	lineage4	MDR-TB	4363975	65.47	4327790	97.067	4311677
ERR2510855	lineage4	Other	4332868	65.46	4307342	96.682	4295233
ERR2510856	lineage4	MDR-TB	4389623	65.49	4364592	97.415	4336027
ERR2510857	lineage4	MDR-TB	4331607	65.47	4319595	96.41	4291533
ERR2510858	lineage4	MDR-TB	4339982	65.45	4327297	96.634	4291793
ERR2510859	lineage4	MDR-TB	4366251	65.47	4333109	97.134	4309646
ERR2510860	lineage3	MDR-TB	4369907	65.49	4299086	97.2	4304358
ERR2510861	lineage3	MDR-TB	4358147	65.47	4333903	97.071	4308408
ERR2510862	lineage2	MDR-TB	4339467	65.46	4320256	96.807	4294507
ERR2510863	lineage4	MDR-TB	4335487	65.45	4316787	96.988	4298653
ERR2510864	lineage4	MDR-TB	4341794	65.45	4325059	96.719	4293880
ERR2510865	lineage4	MDR-TB	4340039	65.47	4311030	96.664	4292954
ERR2510866	lineage4	HR-TB	4346555	65.45	4311027	97.006	4303551
ERR2510867	lineage4	Pre-XDR-TB	4337183	65.49	4311574	96.803	4293324
ERR2510868	lineage2	MDR-TB	4332580	65.44	4311670	96.582	4284375
ERR2510869	lineage2	MDR-TB	4328970	65.43	4309870	96.589	4282806
ERR2510870	lineage2	Pre-XDR-TB	4358662	65.52	4318232	97.188	4303209
ERR2510871	lineage2	Pre-XDR-TB	4351821	65.5	4336432	97.09	4297587
ERR2510872	lineage4	MDR-TB	4493479	65.56	4342919	97.755	4326835
ERR2510873	lineage4	HR-TB	4385262	65.56	4368667	98.187	4345227
ERR2510874	lineage4	MDR-TB	4375933	65.53	4349780	97.54	4314873
ERR2510875	lineage4	MDR-TB	4349146	65.47	4326207	96.916	4303549
ERR2510876	lineage2	MDR-TB	4333600	65.44	4316353	96.537	4281598
ERR2510877	lineage4	MDR-TB	4296372	65.46	4283308	96.157	4264894
ERR2510878	lineage2	MDR-TB	4352560	65.49	4333615	96.902	4311236
ERR2510879	lineage4	Pre-XDR-TB	4361964	65.49	4336583	97.696	4318507
ERR2510880	lineage4	MDR-TB	4356521	65.42	4332916	97.022	4303639
ERR2510881	lineage2	MDR-TB	4344118	65.47	4327612	96.926	4301880
ERR2510882	lineage4	Pre-XDR-TB	4361996	65.47	4325920	97.28	4310724
ERR2510883	lineage3	Pre-XDR-TB	4522814	65.47	4271272	97.208	4307289
ERR2851354	lineage4	Pre-XDR-TB	3507460	49.95	3468	17.606	788500
ERR2851357	lineage4	Sensitive	4368432	65.45	4337930	97.844	4327484
ERR2851358	La1	Other	4289180	65.45	4263234	96.108	4251399
ERR2851360	lineage4	Sensitive	4418240	65.04	4323127	96.863	4309565
ERR2851361	La1	Other	4512144	64.48	4290098	96.382	4262343
ERR2851362	lineage4	Sensitive	4371870	65.48	4353739	97.736	4318884
ERR2851363	lineage4	Sensitive	4344386	65.4	4326680	96.986	4295066
ERR2851365	lineage3	MDR-TB	4399760	65.49	4373782	98.108	4349199
ERR2851367	lineage4	Other	4360812	65.49	4330796	97.78	4322438
ERR2851368	lineage4	Other	4331331	65.49	4315404	97.075	4289464
ERR2851369	lineage3	MDR-TB	4466528	65.1	4337753	97.495	4314109
ERR2851370	lineage2	Pre-XDR-TB	4364115	65.44	4335083	97.375	4309185
ERR3335723	lineage3	Pre-XDR-TB	4384396	65.53	4325564	97.871	4329679
ERR3335724	lineage3	Pre-XDR-TB	4380881	65.54	4333632	97.764	4325918
ERR3335725	lineage3	RR-TB	4387359	65.54	4285799	97.812	4333500
ERR3335726	lineage3	Pre-XDR-TB	4394875	65.56	4298162	98.003	4336336
ERR3335727	lineage3	MDR-TB	4386862	65.56	4337192	97.79	4329584
ERR3335729	lineage3	MDR-TB	4390812	65.56	4313822	97.855	4333146
ERR3335730	lineage1	Other	4407641	65.56	4366153	98.187	4345194
ERR3335731	lineage3	MDR-TB	4386182	65.54	4333337	97.971	4335808
ERR3335732	lineage3	Pre-XDR-TB	4397110	65.57	4227706	98.042	4340048
ERR3335733	lineage4	Pre-XDR-TB	4397599	65.56	4357652	98.271	4345535
ERR3335734	lineage4	Pre-XDR-TB	4398329	65.56	4376907	98.381	4352834
ERR3335735	lineage3	Pre-XDR-TB	4400040	65.57	4356419	98.091	4341569
ERR3335736	lineage4	Pre-XDR-TB	4386388	65.56	4356177	98.039	4338364
ERR3335737	lineage3	MDR-TB	4389061	65.57	4346004	98.108	4344690
ERR3335738	lineage2	MDR-TB	4379096	65.57	4358941	97.844	4329739
ERR3335739	lineage3	Pre-XDR-TB	4395266	65.56	4295125	98.027	4340648
ERR3335740	lineage3	Pre-XDR-TB	4397819	65.54	4306225	97.818	4330096
ERR3335741	lineage3	MDR-TB	4392194	65.57	4338834	98.025	4342631
ERR3335742	lineage2	MDR-TB	4372241	65.57	4344496	97.783	4319455
ERR3335743	lineage3	Pre-XDR-TB	4408568	65.55	4302913	98.206	4348764
ERR3335744	lineage4	Pre-XDR-TB	4390881	65.55	4339893	98.108	4340902
ERR3335745	lineage4	Pre-XDR-TB	4391476	65.57	4349578	98.101	4342963
ERR3335746	lineage1	Other	4394416	65.54	4351634	97.698	4319099
ERR3335747	lineage4	Pre-XDR-TB	4396661	65.55	4367252	98.29	4349248
ERR3335748	lineage3	Pre-XDR-TB	4447839	65.56	4415852	98.137	4388884
ERR3335749	lineage2	MDR-TB	4378282	65.56	4354822	97.778	4327535
ERR3335750	lineage3	Pre-XDR-TB	4399520	65.55	4346313	98.052	4344769
ERR3335751	lineage2	MDR-TB	4379874	65.56	4345167	97.865	4330537
ERR3335752	lineage3	Pre-XDR-TB	4391633	65.54	4348482	97.887	4335613
ERR3335753	lineage1	RR-TB	4419685	65.57	4352176	98.195	4348227
ERR3335754	lineage3	MDR-TB	4367510	65.53	4209273	97.263	4309013
ERR3335755	lineage3	Pre-XDR-TB	4407788	65.55	4380411	98.135	4345065
ERR3335756	lineage3	Pre-XDR-TB	4408693	65.51	4367337	97.779	4336555
ERR3335757	lineage4	Pre-XDR-TB	4382933	65.55	4350349	97.602	4320613
ERR3335758	lineage3	MDR-TB	4379363	65.53	4331305	97.705	4323972
ERR3335759	lineage3	MDR-TB	4396082	65.54	4363292	98.007	4340678
ERR3335760	lineage3	Pre-XDR-TB	4385723	65.56	4332543	97.988	4337319
ERR3335761	lineage3	Pre-XDR-TB	4408359	65.57	4375805	98.252	4347473
ERR3335762	lineage3	MDR-TB	4405581	65.58	4362806	98.303	4353180
ERR3335763	lineage2	MDR-TB	4404492	65.57	4368925	98.224	4344588
ERR3335764	lineage3	Pre-XDR-TB	4396991	65.55	4356411	97.926	4337755
ERR3335765	lineage3	Pre-XDR-TB	4392438	65.55	4202904	98.054	4341129
ERR3335766	lineage3	Pre-XDR-TB	4410572	65.56	4374261	98.212	4344144
ERR3335767	lineage3	MDR-TB	4393522	65.56	4333679	98.045	4339870
ERR3335768	lineage4	MDR-TB	4393954	65.55	4354009	98.209	4344509
ERR3335769	lineage3	Pre-XDR-TB	4403180	65.57	4356865	98.234	4350392
ERR3335770	lineage3	MDR-TB	4390577	65.56	4341324	97.922	4332867
ERR3335771	lineage4	Pre-XDR-TB	4402107	65.56	4354145	98.223	4343638
ERR3335772	lineage3	MDR-TB	4403853	65.57	4351143	98.147	4349547
ERR3335773	lineage3	MDR-TB	4376690	65.56	4330601	97.783	4328846
ERR3335774	lineage3	Pre-XDR-TB	4407750	65.56	4381173	98.145	4346879
ERR3335775	lineage4	Pre-XDR-TB	4390020	65.58	4357628	98.268	4350576
ERR3335776	lineage3	Pre-XDR-TB	4383004	65.56	4358976	97.826	4331069
ERR3335777	lineage3	Pre-XDR-TB	4401832	65.56	4375230	98.043	4342388
ERR3335778	lineage3	Pre-XDR-TB	4393137	65.55	4267570	98.04	4335936
ERR3335779	lineage3	Pre-XDR-TB	4386913	65.56	4360866	97.853	4332314
ERR3335780	lineage3	RR-TB	4394654	65.55	4296389	97.907	4335776
ERR3335781	lineage3	Pre-XDR-TB	4382133	65.54	4349616	97.74	4326756
ERR3335782	lineage3	Pre-XDR-TB	4401911	65.56	4350466	98.051	4342817
ERR3335783	lineage3	Sensitive	4441549	65.56	4395158	97.998	4378775
ERR3335784	lineage2	Pre-XDR-TB	4374766	65.56	4350428	97.791	4324124
ERR3335785	lineage2	Pre-XDR-TB	4399753	65.56	4371471	98.292	4349936
ERR3335786	lineage3	Pre-XDR-TB	4391776	65.55	4348192	98.003	4338964
ERR3335787	lineage3	Other	4389233	65.57	4337764	98.052	4338920
ERR3335788	lineage3	MDR-TB	4392598	65.54	4354282	97.783	4328859
ERR3335789	lineage3	Pre-XDR-TB	4402023	65.56	4355397	98.012	4341243
ERR3335790	lineage3	MDR-TB	4384743	65.56	4331128	97.748	4327651
ERR3335791	lineage2	MDR-TB	4387384	65.55	4301080	97.891	4331633
ERR3335792	lineage3	Pre-XDR-TB	4384010	65.52	4303636	97.325	4310762
ERR3335793	lineage4	MDR-TB	4386525	65.54	4351249	97.983	4335911
ERR3335794	lineage3	MDR-TB	4394823	65.57	4353300	98.217	4345544
ERR3335795	lineage3	Pre-XDR-TB	4473328	65.51	4433532	97.335	4397368
ERR3335796	lineage3	MDR-TB	4387943	65.51	4349618	97.251	4313135
ERR3335797	lineage3	Pre-XDR-TB	4382471	65.52	4272363	97.241	4309197
ERR3335799	lineage3	Pre-XDR-TB	4382687	65.5	4101334	97.074	4299964
ERR3335800	lineage4	MDR-TB	4372861	65.49	4193715	96.965	4297477
ERR3335801	lineage3	Pre-XDR-TB	4367817	65.54	4180321	97.372	4311158
ERR3335802	lineage3	MDR-TB	4375662	65.53	4332678	97.091	4301227
ERR3335803	lineage3	Pre-XDR-TB	4385287	65.49	4276059	97.184	4313590
ERR3610838	lineage4	Sensitive	4426851	65.41	4290560	98.295	4346863
ERR4796255	lineage1	Sensitive	4410710	65.55	4379570	97.954	4342964
ERR4796256	lineage2	Pre-XDR-TB	4399730	65.55	4241564	97.91	4334198
ERR4796258	lineage4	Sensitive	4393343	65.59	4368356	97.853	4336634
ERR4796259	lineage4	MDR-TB	4388851	65.56	4297651	97.781	4329297
ERR4796260	lineage2	MDR-TB	4437278	65.53	4419673	96.953	4338592
ERR4796261	lineage4	Pre-XDR-TB	4380338	65.52	4346455	97.47	4324018
ERR4796262	lineage3	RR-TB	4433045	65.5	4398520	97.6	4351079
ERR4796263	lineage2	Pre-XDR-TB	4375395	65.56	4352271	97.413	4313503
ERR4796264	lineage2	Pre-XDR-TB	4379765	65.56	4266190	97.625	4319049
ERR4796299	lineage4	Sensitive	4410257	65.54	4361048	98.155	4343629
ERR4796323	lineage1	Sensitive	4406726	65.54	4386763	97.811	4336023
ERR4796324	lineage2	MDR-TB	4388184	65.55	4342487	97.639	4325408
ERR4796325	lineage3	Sensitive	4400714	65.56	4386585	98.139	4340522
ERR4796326	lineage2	Pre-XDR-TB	4388804	65.56	4363784	97.73	4325165
ERR4796327	lineage1	MDR-TB	4415522	65.54	4371735	97.86	4336817
ERR4796328	lineage2	Pre-XDR-TB	4451172	65.56	4436434	97.634	4380720
ERR4796329	lineage2	Pre-XDR-TB	4413396	65.52	4364990	97.181	4322183
ERR4796330	lineage3	Other	4434474	65.54	4403243	97.742	4347306
ERR4796331	lineage4	HR-TB	4395598	65.54	4376089	97.402	4323238
ERR4796332	lineage3	Other	4416534	65.56	4389811	97.596	4341693
ERR4796333	lineage4	Pre-XDR-TB	4427619	65.58	4393898	97.687	4348146
ERR4796334	lineage1	Sensitive	4424307	65.58	4408327	97.379	4333130
ERR4796335	lineage2	Pre-XDR-TB	4400672	65.55	4388568	97.623	4329018
ERR4796336	lineage4	Sensitive	4405099	65.54	4384913	97.609	4327860
ERR4796337	lineage2	Pre-XDR-TB	4397636	65.57	4325793	97.582	4323816
ERR4796338	lineage3	Sensitive	4406441	65.56	4387121	97.669	4331309
ERR4796339	lineage2	Pre-XDR-TB	4398641	65.55	4388196	97.535	4326046
ERR4796340	lineage4	Sensitive	4391473	65.56	4366959	97.633	4332825
ERR4796341	lineage2	Pre-XDR-TB	4393636	65.56	4357932	97.709	4328799
ERR4796342	lineage4	Pre-XDR-TB	4383725	65.58	4355810	97.928	4336653
ERR4796343	lineage4	XDR-TB	4377837	65.6	4340804	97.9	4336325
ERR4796344	lineage3	Other	4409004	65.56	4390124	98.165	4350367
ERR4796345	lineage3	Sensitive	4427954	65.56	4392948	97.777	4360087
ERR4796347	lineage1	Sensitive	4427420	65.56	4413227	98.324	4354792
ERR4796355	lineage3	Pre-XDR-TB	4396759	65.52	4375918	97.435	4322236
ERR4796357	lineage1	HR-TB	4415447	65.56	4311546	97.875	4337940
ERR4796360	lineage2	XDR-TB	4397915	65.53	4369791	97.499	4322234
ERR4796362	lineage1	Sensitive	4424889	65.54	4400358	97.893	4346241
ERR4796366	lineage1	Sensitive	4413905	65.49	4385464	97.56	4328314
ERR4796370	lineage3	MDR-TB	4408401	65.57	4372887	98.314	4352209
ERR4796371	lineage2	Pre-XDR-TB	4426030	65.5	4407281	97.256	4335485
ERR4796372	lineage2	Pre-XDR-TB	4389849	65.56	4371014	97.606	4326136
ERR4796374	lineage2	Pre-XDR-TB	4393926	65.52	4373438	97.211	4313659
ERR4796375	lineage2	Pre-XDR-TB	4401313	65.57	4371282	97.427	4321528
ERR4796376	lineage3	Sensitive	4461568	65.46	4428720	97.966	4369448
ERR4796377	lineage2	Pre-XDR-TB	4402950	65.52	4367865	97.024	4306974
ERR4796381	lineage1	Other	4402001	65.58	4383367	97.799	4334703
ERR4796382	lineage4	Pre-XDR-TB	4382844	65.58	4364833	97.99	4339017
ERR4796383	lineage2	Pre-XDR-TB	4370111	65.57	4349999	97.382	4306337
ERR4796384	lineage4	Pre-XDR-TB	4377508	65.44	4329258	97.058	4306238
ERR4796385	lineage2	Pre-XDR-TB	4387915	65.57	4368126	97.698	4324033
ERR4796386	lineage1	Sensitive	4406014	65.57	4381426	98.05	4341803
ERR4796388	lineage2	MDR-TB	4382659	65.57	4366251	97.72	4324705
ERR4796389	lineage2	Pre-XDR-TB	4389034	65.55	4371934	97.525	4321696
ERR4796390	lineage2	Pre-XDR-TB	4383584	65.55	4346368	97.499	4315051
ERR4796391	lineage4	Other	4409342	65.54	4389264	97.857	4335217
ERR4796392	lineage3	Pre-XDR-TB	4407002	65.54	4392860	98.071	4340266
ERR4796393	lineage3	Sensitive	4424089	65.55	4384041	98.124	4352681
ERR4796395	lineage2	MDR-TB	4415029	65.56	4391920	97.504	4346597
ERR4796396	lineage4	Other	4398702	65.55	4376625	97.746	4333232
ERR4796397	lineage2	Pre-XDR-TB	4402013	65.56	4313640	97.245	4315628
ERR4796398	lineage2	Pre-XDR-TB	4376651	65.58	4331838	97.608	4318340
ERR4796399	lineage2	Pre-XDR-TB	4386262	65.55	4338229	97.711	4327479
ERR4796401	lineage3	Sensitive	4408677	65.55	4378532	98.032	4345763
ERR4796404	lineage2	Pre-XDR-TB	4380157	65.56	4366001	97.704	4318799
ERR4796405	lineage2	Pre-XDR-TB	4394078	65.56	4265576	97.119	4314361
ERR4796407	lineage1	Sensitive	4455067	65.56	4362755	98.034	4389715
ERR4796409	lineage3	Pre-XDR-TB	4417623	65.51	4386340	97.723	4330833
ERR4796414	lineage4	Pre-XDR-TB	4395247	65.56	4292188	97.689	4326699
ERR4796415	lineage2	Pre-XDR-TB	4381002	65.56	4367993	97.469	4312266
ERR4796416	lineage2	Pre-XDR-TB	4401668	65.5	4388768	97.504	4323983
ERR4796422	lineage1	Sensitive	4447451	65.55	4428819	97.781	4373836
ERR4796424	lineage2	XDR-TB	4383653	65.58	4255894	97.718	4325479
ERR4796426	lineage1	Other	4413852	65.51	4341113	97.089	4315437
ERR4796429	lineage3	Sensitive	4412722	65.58	4393944	97.867	4340857
ERR4796431	lineage4	Other	4391581	65.58	4364041	97.775	4335681
ERR4796433	lineage4	Sensitive	4406411	65.57	4397449	97.447	4331626
ERR4796434	lineage2	Pre-XDR-TB	4391667	65.56	4375223	97.542	4323072
ERR4796435	lineage2	Pre-XDR-TB	4393820	65.59	4364710	97.505	4322464
ERR4796438	lineage2	Pre-XDR-TB	4381037	65.57	4255359	97.584	4314561
ERR4796440	lineage2	Pre-XDR-TB	4379672	65.58	4368665	97.531	4312082
ERR4796441	lineage2	Pre-XDR-TB	4378796	65.58	4366946	97.596	4324146
ERR4796442	lineage2	Pre-XDR-TB	4369980	65.58	4352545	97.635	4319265
ERR4796444	lineage2	Pre-XDR-TB	4381619	65.58	4361827	97.726	4323577
ERR4796445	lineage4	Sensitive	4387228	65.6	4361141	97.924	4337470
ERR4796446	lineage1	Sensitive	4407069	65.52	4315112	97.364	4319862
ERR4796447	lineage2	XDR-TB	4381820	65.56	4368865	97.576	4317391
ERR4796448	lineage2	Pre-XDR-TB	4375967	65.56	4359450	97.501	4314592
ERR4796449	lineage2	Pre-XDR-TB	4379614	65.57	4362521	97.673	4319537
ERR4796451	lineage3	HR-TB	4454252	65.56	4434472	97.971	4389488
ERR4796452	lineage3	Pre-XDR-TB	4416436	65.52	4364050	97.952	4341873
ERR4796453	lineage3	Sensitive	4400772	65.58	4378667	98.175	4344648
ERR4796454	lineage1	MDR-TB	4405855	65.57	4385367	98.022	4341631
ERR4796455	lineage1	Other	4409407	65.58	4382247	97.698	4331667
ERR4796456	lineage2	Pre-XDR-TB	4390905	65.58	4374923	97.613	4324967
ERR4796458	lineage3	MDR-TB	4417163	65.57	4390509	98.011	4345080
ERR4796459	lineage3	Sensitive	4422665	65.56	4383592	97.758	4357849
ERR4796461	lineage1	Sensitive	4399144	65.57	4370308	97.397	4319014
ERR4796464	lineage1	Sensitive	4433414	65.53	4402568	98.245	4356187
ERR4796465	lineage3	Sensitive	4407568	65.57	4366530	98.022	4336975
ERR4796467	lineage3	Other	4420705	65.55	4405171	97.71	4337858
ERR4796468	lineage2	Pre-XDR-TB	4396863	65.57	4375890	97.506	4326658
ERR4796469	lineage2	Pre-XDR-TB	4388097	65.56	4368557	97.699	4326457
ERR4796470	lineage1	Sensitive	4425282	65.53	4379505	97.913	4336903
ERR4796473	lineage3	MDR-TB	4413477	65.53	4372903	97.518	4334478
ERR4796474	lineage3	Sensitive	4418925	65.56	4393638	98.184	4350398
ERR4796475	lineage4	Other	4421572	65.55	4402210	97.786	4360522
ERR4796476	lineage3	Sensitive	4403495	65.55	4376070	97.879	4338297
ERR4796478	lineage2	Pre-XDR-TB	4392014	65.56	4374392	97.684	4329851
ERR4796479	lineage2	XDR-TB	4419744	65.44	4369829	97.461	4312789
ERR4796480	lineage3	Sensitive	4393775	65.53	4374507	97.506	4322262
ERR4796482	lineage2	Sensitive	4375871	65.56	4359070	97.592	4319864
ERR4796484	lineage1	Pre-XDR-TB	4400524	65.56	4375016	97.601	4327767
ERR4796486	lineage3	MDR-TB	4405678	65.55	4296746	97.953	4338335
ERR4796488	lineage2	XDR-TB	4383700	65.58	4361993	97.709	4325086
ERR4796489	lineage3	Sensitive	4417909	65.58	4402769	98.142	4348239
ERR4796490	lineage1	HR-TB	4430524	65.55	4409000	97.655	4338490
ERR4796491	lineage2	Pre-XDR-TB	4397370	65.52	4377434	96.781	4304129
ERR4796492	lineage3	Other	4412234	65.56	4383856	98.176	4348269
ERR4796493	lineage3	Sensitive	4407160	65.54	4368548	98.04	4341624
ERR4796495	lineage4	Sensitive	4388577	65.49	4359554	97.252	4314400
ERR4796498	lineage3	Other	4419927	65.47	4343970	97.461	4335374
ERR4796499	lineage3	Sensitive	4390519	65.55	4349430	97.647	4323238
ERR4796500	lineage3	Other	4409103	65.57	4393985	97.816	4338998
ERR4796501	lineage1	Sensitive	4418426	65.52	4382625	97.839	4332769
ERR4796502	lineage2	Pre-XDR-TB	4381795	65.58	4366468	97.811	4329916
ERR4796503	lineage3	XDR-TB	4407591	65.52	4395006	97.967	4338446
ERR4796504	lineage1	Sensitive	4407563	65.56	4358107	98.009	4337510
ERR4796505	La3	Sensitive	4302476	65.59	4247194	96.042	4247851
ERR4796506	lineage3	Pre-XDR-TB	4400748	65.57	4370726	98.078	4344046
ERR4796507	lineage3	Sensitive	4400106	65.57	4365340	97.858	4335847
ERR4796508	lineage1	Other	4411380	65.58	4394454	97.651	4332791
ERR4796509	lineage2	Pre-XDR-TB	4381053	65.56	4337109	97.554	4317585
ERR4796510	lineage1	RR-TB	4405722	65.56	4387456	97.9	4336330
ERR4796511	lineage3	HR-TB	4407826	65.56	4377440	98.066	4344790
ERR4796512	lineage2	Pre-XDR-TB	4375108	65.57	4346591	97.496	4316827
ERR4796513	lineage2	Pre-XDR-TB	4377666	65.56	4360122	97.509	4316389
ERR4796514	lineage2	MDR-TB	4381701	65.59	4357930	97.686	4325760
ERR4796515	La3	Sensitive	4318015	65.56	4275061	95.343	4238048
ERR4796516	lineage2	Pre-XDR-TB	4380790	65.57	4357936	97.484	4316748
ERR4796518	lineage2	Pre-XDR-TB	4398314	65.52	4376542	97.519	4323773
ERR4796521	lineage2	Pre-XDR-TB	4381589	65.58	4362650	97.699	4327810
ERR4796522	lineage2	Pre-XDR-TB	4377083	65.57	4270687	97.609	4319423
ERR4796523	lineage1	Pre-XDR-TB	4415155	65.56	4393020	97.553	4331818
ERR4796524	lineage2	Pre-XDR-TB	4363378	65.49	4347879	97.185	4302100
ERR4796525	lineage2	Pre-XDR-TB	4381303	65.57	4341400	97.573	4316184
ERR4796526	lineage3	Other	4434161	65.5	4397132	97.84	4350759
ERR4796527	lineage2	MDR-TB	4386283	65.58	4367350	97.71	4328849
ERR4796528	lineage2	Pre-XDR-TB	4383592	65.58	4368742	97.69	4324883
ERR4796529	lineage2	Pre-XDR-TB	4385053	65.57	4380122	97.663	4320853
ERR4796530	lineage3	Sensitive	4428396	65.55	4411198	97.572	4338200
ERR4796531	lineage3	Sensitive	4420380	65.55	4387942	98.064	4344329
ERR4796532	lineage2	Pre-XDR-TB	4389744	65.57	4347838	97.613	4321071
ERR4796533	lineage2	MDR-TB	4382059	65.56	4344354	97.578	4320977
ERR4796534	lineage3	HR-TB	4402657	65.51	4366526	97.727	4324927
ERR4796535	lineage3	Sensitive	4404168	65.56	4377727	98.008	4344061
ERR4796536	lineage2	Pre-XDR-TB	4385382	65.55	4353003	97.522	4316435
ERR4796537	lineage3	Sensitive	4398657	65.58	4352030	98.044	4338430
ERR4796538	lineage2	Pre-XDR-TB	4401985	65.58	4384762	97.562	4326347
ERR4796539	lineage3	Other	4391982	65.68	4373934	95.506	4305950
ERR4796540	lineage3	Sensitive	4413563	65.6	4388354	97.88	4344405
ERR4796542	lineage4	Pre-XDR-TB	4403218	65.55	4358569	97.861	4334522
ERR4796543	lineage2	MDR-TB	4371155	65.57	4351248	97.644	4320946
ERR4796544	lineage3	Pre-XDR-TB	4411685	65.55	4386355	98.04	4345715
ERR4796545	lineage4	MDR-TB	4412398	65.53	4380188	97.752	4332512
ERR4796546	lineage1	Sensitive	4416594	65.55	4388708	97.949	4343727
ERR4796547	lineage2	Pre-XDR-TB	4397013	65.57	4376645	97.549	4319798
ERR4796548	lineage4	MDR-TB	4403909	65.57	4367361	97.865	4335301
ERR4796549	lineage3	HR-TB	4397785	65.54	4328819	97.521	4324990
ERR4796550	lineage1	Other	4455609	65.52	4352221	97.668	4379283
ERR4796551	lineage4	Sensitive	4397844	65.54	4287114	97.682	4333815
ERR4796552	lineage1	Sensitive	4417555	65.52	4389774	97.794	4331498
ERR4796553	lineage4	Other	4367279	65.56	4354408	97.676	4324710
ERR4796554	lineage1	Other	4418457	65.56	4392666	97.937	4339293
ERR4796555	lineage3	Pre-XDR-TB	4425887	65.55	4396807	98.277	4354059
ERR4796556	lineage3	Other	4400969	65.56	4347969	97.97	4343584
ERR4796557	lineage1	MDR-TB	4413022	65.53	4369645	97.672	4331175
ERR4796558	lineage3	Other	4406824	65.57	4382047	97.975	4336606
ERR4796559	lineage2	Pre-XDR-TB	4394640	65.57	4372779	97.643	4326720
ERR4796560	lineage2	Pre-XDR-TB	4396396	65.56	4369430	97.569	4326285
ERR4796561	lineage2	MDR-TB	4402297	65.55	4379854	97.545	4323707
ERR4796562	lineage2	Pre-XDR-TB	4396817	65.55	4351191	97.607	4328568
ERR4796563	lineage4	Sensitive	4404768	65.55	4383054	97.808	4340183
ERR4796564	lineage3	Sensitive	4411420	65.56	4398142	98.174	4347678
ERR4796565	lineage3	MDR-TB	4403415	65.57	4375070	98.066	4344664
ERR4796566	lineage2	Pre-XDR-TB	4396313	65.54	4352941	97.512	4321192
ERR4796567	lineage1	Sensitive	4398392	65.58	4350244	97.792	4333239
ERR4796568	lineage2	Pre-XDR-TB	4389837	65.57	4364417	97.666	4326101
ERR4796569	lineage3	Sensitive	4423351	65.56	4387827	97.983	4342331
ERR4796570	lineage3	MDR-TB	4424577	65.57	4402672	98.029	4366919
ERR4796571	lineage4	Pre-XDR-TB	4447322	65.52	4415321	97.859	4389040
ERR4796572	lineage3	Pre-XDR-TB	4408506	65.52	4384023	97.775	4354140
ERR4796573	lineage2	Pre-XDR-TB	4387017	65.57	4373281	97.63	4320442
ERR4796574	lineage3	Sensitive	4418646	65.54	4375641	98.01	4347498
ERR4796575	lineage2	Pre-XDR-TB	4392898	65.58	4366050	97.477	4324336
ERR4796576	lineage2	Pre-XDR-TB	4396849	65.55	4324772	97.672	4329223
ERR4796578	lineage1	Other	4416244	65.57	4392661	97.425	4325151
ERR4796579	lineage2	Pre-XDR-TB	4388385	65.55	4359825	97.538	4320913
ERR4796580	lineage4	Sensitive	4405157	65.57	4371348	97.836	4337563
ERR4796581	lineage3	MDR-TB	4409330	65.54	4325001	97.786	4333730
ERR4796582	lineage1	Sensitive	4439175	65.57	4415491	97.585	4365425
ERR4796585	lineage2	Pre-XDR-TB	4379787	65.56	4361062	97.631	4322166
ERR4796586	lineage2	Pre-XDR-TB	4375749	65.58	4348414	97.586	4317272
ERR4796587	lineage4	Sensitive	4381157	65.59	4301357	98.048	4339012
ERR4796588	lineage2	Pre-XDR-TB	4394859	65.54	4331813	97.701	4327825
ERR4796589	lineage2	Pre-XDR-TB	4405706	65.54	4380102	97.62	4334167
ERR4796590	lineage2	Pre-XDR-TB	4386352	65.57	4369571	97.657	4319715
ERR4796591	lineage3	Sensitive	4449305	65.56	4396938	98.281	4394902
ERR4796592	lineage2	Sensitive	4388753	65.55	4372798	97.658	4321531
ERR4796593	lineage3	Sensitive	4421231	65.55	4390837	98.09	4348614
ERR4796594	lineage3	Pre-XDR-TB	4422566	65.55	4396338	98.004	4342289
ERR4796595	lineage4	Pre-XDR-TB	4389213	65.57	4356054	97.838	4336388
ERR4796596	lineage2	Pre-XDR-TB	4392094	65.54	4372401	97.487	4315770
ERR4796597	lineage2	Pre-XDR-TB	4400185	65.52	4380812	97.413	4320667
ERR4796598	lineage1	Other	4417889	65.54	4398755	97.985	4341702
ERR4796599	lineage2	Pre-XDR-TB	4385859	65.58	4368058	97.835	4330412
ERR4796600	lineage3	Other	4430159	65.53	4339382	98.111	4362820
ERR4796601	lineage2	Pre-XDR-TB	4395098	65.53	4286184	97.518	4324749
ERR4796602	lineage2	Pre-XDR-TB	4392611	65.54	4362382	97.531	4323321
ERR4796603	lineage1	Other	4414827	65.53	4372692	97.876	4333003
ERR4796604	lineage3	Sensitive	4403253	65.55	4382176	97.861	4339714
ERR4796605	lineage3	MDR-TB	4394547	65.53	4360223	97.766	4329980
ERR4796606	lineage1	Other	4411730	65.53	4378065	97.668	4335008
ERR4796607	lineage3	MDR-TB	4400921	65.58	4376873	98.098	4341953
ERR4796608	lineage2	Pre-XDR-TB	4391467	65.56	4345125	97.688	4326971
ERR4796609	lineage4	Pre-XDR-TB	4409611	65.59	4385495	98.257	4357624
ERR4796610	lineage4	Other	4414124	65.54	4381560	98.101	4351272
ERR4796611	lineage3	Sensitive	4424448	65.55	4404416	98.105	4351802
ERR4796612	lineage3	Pre-XDR-TB	4411480	65.58	4395631	98.318	4356675
ERR4796613	lineage2	Pre-XDR-TB	4393279	65.56	4348392	97.648	4335008
ERR4796614	lineage1	Sensitive	4415653	65.55	4386795	97.746	4335912
ERR4796615	lineage1	MDR-TB	4429694	65.52	4403366	97.823	4337210
ERR4796616	lineage1	Sensitive	4416698	65.55	4395136	97.923	4339225
ERR4796617	lineage1	Sensitive	4428384	65.48	4395240	97.138	4327536
ERR4796618	lineage4	MDR-TB	4402938	65.53	4363368	97.709	4329941
ERR4796619	lineage1	Other	4423196	65.53	4377924	98.025	4346359
ERR4796620	lineage3	Sensitive	4413983	65.55	4399761	98.039	4344709
ERR4796621	lineage3	Pre-XDR-TB	4419868	65.53	4407641	97.294	4325391
ERR4796622	lineage4	MDR-TB	4380124	65.59	4357901	97.914	4339630
ERR4796623	lineage2	MDR-TB	4401904	65.55	4375639	97.72	4329536
ERR4796624	lineage3	Pre-XDR-TB	4415117	65.55	4385886	98.047	4343866
ERR4796625	lineage2	Other	4409033	65.58	4390993	97.457	4328100
ERR4796626	lineage4	Sensitive	4397220	65.57	4362778	98.037	4340233
ERR4796627	lineage2	Pre-XDR-TB	4392507	65.57	4378212	97.651	4323538
ERR4796628	lineage2	Pre-XDR-TB	4394465	65.55	4360949	97.515	4321258
ERR4796629	lineage2	MDR-TB	4393518	65.55	4373487	97.545	4321821
ERR4796630	lineage3	Sensitive	4434165	65.54	4407448	97.91	4357949
ERR4796631	lineage2	Other	4380298	65.55	4343040	97.171	4303284
ERR4796632	lineage1	Sensitive	4423714	65.54	4387152	97.743	4352987
ERR4796633	lineage2	Pre-XDR-TB	4401790	65.55	4382343	97.476	4326606
ERR4796634	lineage3	Other	4422242	65.54	4397094	97.586	4341235
ERR4796635	lineage4	Pre-XDR-TB	4405268	65.55	4359727	97.434	4328968
ERR4796636	lineage2	Pre-XDR-TB	4400763	65.54	4385406	97.337	4321780
ERR4796637	lineage1	Other	4426447	65.56	4399673	97.702	4340054
ERR4796638	lineage1	Sensitive	4435016	65.54	4413648	97.542	4335520
ERR4796639	lineage3	Sensitive	4445203	65.54	4419844	97.718	4360361
ERR4796640	lineage3	Sensitive	4416548	65.52	4379173	97.566	4332212
ERR4796641	lineage3	MDR-TB	4417775	65.54	4395941	97.502	4332002
ERR4796642	lineage1	Other	4428608	65.57	4405059	97.726	4342781
ERR4796643	lineage1	Sensitive	4408283	65.55	4387285	97.852	4336861
ERR4796644	lineage1	Other	4435446	65.53	4414527	97.732	4343893
ERR4796645	lineage2	Pre-XDR-TB	4407659	65.54	4380332	97.431	4327537
ERR4796646	lineage2	Pre-XDR-TB	4408369	65.54	4381114	97.456	4327580
ERR4796647	lineage2	Pre-XDR-TB	4402861	65.57	4387296	97.418	4321317
ERR4796648	lineage2	MDR-TB	4429979	65.53	4414153	97.438	4350938
ERR4796649	lineage4	MDR-TB	4420947	65.58	4406498	97.776	4343718
ERR4796650	lineage3	Sensitive	4413726	65.57	4389742	97.762	4341431
ERR4796651	lineage2	Other	4404716	65.54	4239685	97.319	4322527
ERR4796652	lineage2	MDR-TB	4405337	65.55	4367746	97.441	4327094
ERR4796653	lineage1	Other	4423140	65.56	4343813	97.59	4334869
ERR4796654	lineage2	Pre-XDR-TB	4362508	65.51	4345848	97.256	4304754
ERR4796655	lineage2	MDR-TB	4398584	65.55	4378322	97.303	4318102
ERR4796656	lineage3	Other	4412731	65.55	4391984	97.735	4342544
ERR4796657	lineage4	MDR-TB	4390736	65.56	4356617	97.605	4331321
ERR4796659	lineage2	Pre-XDR-TB	4390549	65.54	4374449	97.213	4311226
ERR4796660	lineage2	Pre-XDR-TB	4416572	65.51	4406883	97.383	4331010
ERR4796661	lineage1	HR-TB	4428401	65.54	4404516	97.854	4343153
ERR4796662	lineage1	Other	4437366	65.53	4418230	97.959	4355137
ERR4796663	lineage1	HR-TB	4427390	65.53	4407178	97.685	4338300
ERR4796664	lineage3	Other	4416298	65.57	4393470	97.76	4338132
ERR4796665	lineage2	Pre-XDR-TB	4400663	65.56	4383338	97.377	4323135
ERR4796666	lineage4	Sensitive	4423587	65.56	4388231	97.816	4337329
ERR4796667	lineage4	HR-TB	4418245	65.59	4394658	98.088	4359055
ERR4796668	lineage4	Sensitive	4414829	65.55	4382788	97.805	4347473
ERR4796669	lineage3	Sensitive	4439848	65.56	4406853	98.156	4363353
ERR4796670	lineage3	Other	4429814	65.56	4390375	97.928	4353351
ERR4796671	lineage1	Sensitive	4402586	65.54	4384559	97.888	4336946
ERR4796672	lineage2	Pre-XDR-TB	4372475	65.52	4365672	97.256	4309505
ERR4796673	lineage3	Pre-XDR-TB	4417844	65.55	4398776	97.608	4336403
ERR4796674	lineage3	Sensitive	4425493	65.52	4406512	97.639	4339441
ERR4796675	lineage3	Sensitive	4423485	65.55	4402863	97.811	4347002
ERR4796676	lineage3	HR-TB	4422074	65.54	4342170	97.737	4343906
ERR4796677	lineage2	MDR-TB	4366291	65.54	4284371	97.282	4304249
ERR4796678	lineage3	Sensitive	4390308	65.55	4364943	97.639	4325666
ERR4796679	lineage2	Pre-XDR-TB	4420599	65.53	4394857	97.144	4318287
ERR4796680	lineage1	Sensitive	4429034	65.57	4407679	97.66	4339890
ERR4796681	lineage4	Pre-XDR-TB	4407474	65.59	4364621	98.039	4350786
ERR4796682	lineage2	Pre-XDR-TB	4377367	65.55	4355272	97.4	4311389
ERR4796683	lineage2	MDR-TB	4407955	65.56	4390372	97.553	4326830
ERR4796684	lineage3	Other	4443206	65.53	4419555	97.585	4354744
ERR4796685	lineage3	Other	4424698	65.56	4409037	97.841	4345933
ERR4796687	lineage3	Sensitive	4427927	65.55	4406459	97.97	4350256
ERR4796688	lineage3	Other	4421400	65.55	4402938	97.84	4346184
ERR4796689	lineage1	Pre-XDR-TB	4468286	65.54	4445626	97.53	4375242
ERR4796690	lineage2	Pre-XDR-TB	4393430	65.56	4356545	97.172	4309375
ERR4796691	lineage3	Other	4425751	65.57	4388293	97.767	4343578
ERR4796692	lineage4	HR-TB	4409586	65.59	4388172	97.722	4340445
ERR4796693	lineage1	Sensitive	4421055	65.55	4405144	97.32	4326920
ERR4796694	lineage2	Pre-XDR-TB	4401127	65.57	4386417	97.449	4324120
ERR4796695	lineage1	MDR-TB	4399059	65.53	4362726	97.848	4329942
ERR4796696	lineage3	Sensitive	4427717	65.55	4400566	97.918	4348455
ERR4796697	lineage2	Pre-XDR-TB	4410505	65.56	4333882	97.369	4326613
ERR4796698	lineage2	MDR-TB	4396035	65.57	4371370	97.444	4318568
ERR4796699	lineage3	Other	4423411	65.57	4380775	97.969	4353077
ERR4796700	lineage2	Pre-XDR-TB	4400418	65.59	4381908	97.52	4329251
ERR4796701	lineage2	Pre-XDR-TB	4403985	65.56	4374355	97.502	4329795
ERR4796702	lineage2	Pre-XDR-TB	4381829	65.56	4366326	97.683	4327058
ERR4796703	lineage4	MDR-TB	4381466	65.57	4361208	97.248	4317690
ERR4796704	lineage3	Other	4425124	65.57	4390505	97.92	4349090
ERR4796705	lineage3	Other	4421719	65.56	4397072	97.725	4342136
ERR4796706	lineage2	Pre-XDR-TB	4397953	65.59	4388557	97.5	4325692
ERR4796707	lineage4	HR-TB	4391920	65.58	4348722	97.643	4333969
ERR4796708	lineage3	Other	4406160	65.56	4362322	97.464	4327987
ERR4796709	lineage1	HR-TB	4454762	65.5	4428002	97.504	4357928
ERR4796710	lineage3	HR-TB	4412002	65.55	4366386	97.725	4340190
ERR4796711	lineage2	Pre-XDR-TB	4400342	65.53	4387086	97.504	4326902
ERR4796712	lineage2	MDR-TB	4402667	65.53	4392964	97.335	4324113
ERR4796713	lineage3	Sensitive	4423696	65.49	4392285	97.489	4332612
ERR4796714	lineage3	MDR-TB	4402560	65.55	4375064	97.968	4337514
ERR4796715	lineage3	HR-TB	4420832	65.55	4406819	97.932	4347402
ERR4796716	lineage3	Sensitive	4419429	65.53	4379206	97.646	4342518
ERR4796717	lineage1	Sensitive	4444905	65.56	4336062	97.728	4357093
ERR4796718	lineage1	HR-TB	4420291	65.56	4406326	97.619	4335376
ERR4796719	lineage1	Sensitive	4438788	65.54	4407216	97.897	4350971
ERR4796720	lineage1	Other	4420529	65.56	4382068	97.781	4340828
ERR4796721	lineage3	Other	4415788	65.58	4382721	97.7	4339780
ERR4796722	lineage2	Pre-XDR-TB	4375032	65.54	4346752	97.473	4314411
ERR4796723	lineage2	MDR-TB	4395506	65.55	4352176	97.417	4320168
ERR4796724	lineage2	Pre-XDR-TB	4399377	65.54	4371884	97.22	4314187
ERR4796725	lineage1	MDR-TB	4425618	65.55	4398590	97.476	4332405
ERR4796726	lineage2	MDR-TB	4401409	65.58	4388616	97.423	4324453
ERR4796727	lineage2	Pre-XDR-TB	4409501	65.55	4381775	97.323	4328739
ERR4796728	lineage1	Sensitive	4421942	65.57	4371671	97.692	4334870
ERR4796729	lineage1	Other	4425059	65.53	4346220	97.6	4338586
ERR4796730	lineage2	Pre-XDR-TB	4377133	65.54	4361498	97.465	4319886
ERR4796731	lineage1	Sensitive	4441159	65.48	4400414	97.271	4343486
ERR4796732	lineage4	Pre-XDR-TB	4381915	65.53	4369225	97.98	4338157
ERR4796733	lineage4	MDR-TB	4519600	65.5	4488336	97.848	4460562
ERR4796734	lineage2	Pre-XDR-TB	4367837	65.51	4349942	97.155	4304386
ERR4796735	lineage2	Pre-XDR-TB	4368746	65.52	4345437	97.429	4311104
ERR4796736	lineage3	Sensitive	4391891	65.53	4347380	97.995	4336070
ERR4796737	lineage2	Pre-XDR-TB	4403029	65.57	4377753	97.569	4329563
ERR4796739	lineage3	Other	4391172	65.49	4366547	97.85	4333822
ERR4796740	lineage2	XDR-TB	4391857	65.54	4374184	97.556	4326843
ERR4796741	lineage3	Sensitive	4382443	65.5	4357406	97.631	4322790
ERR4796742	lineage2	Pre-XDR-TB	4406007	65.55	4382889	97.24	4323331
ERR4796743	lineage2	MDR-TB	4441573	65.49	4412931	97.82	4341497
ERR4796744	lineage1	MDR-TB	4419857	65.56	4387489	97.679	4333895
ERR4796745	lineage2	MDR-TB	4376210	65.55	4340366	97.471	4320927
ERR4796746	lineage2	Pre-XDR-TB	4404229	65.53	4390586	97.423	4338919
ERR4796747	lineage1	Sensitive	4429424	65.54	4394394	97.556	4329071
ERR4796748	lineage4	Sensitive	4398328	65.57	4374963	97.704	4338390
ERR4796749	lineage3	MDR-TB	4408068	65.54	4393394	97.448	4332896
ERR4796750	lineage4	HR-TB	4385454	65.58	4370708	97.472	4326550
ERR4796751	lineage2	MDR-TB	4392964	65.56	4378463	97.493	4325862
ERR4796752	lineage3	Other	4419917	65.58	4399197	97.762	4338769
ERR4796753	lineage3	Other	4414202	65.56	4377775	97.63	4334212
ERR4796754	lineage4	Other	4409156	65.59	4397617	97.733	4341925
ERR4796755	lineage4	Other	4393201	65.6	4373172	97.594	4334656
ERR4796756	lineage1	Other	4431080	65.56	4408110	97.752	4342952
ERR4796757	lineage2	Pre-XDR-TB	4414393	65.54	4405355	97.314	4328639
ERR4796758	lineage2	Pre-XDR-TB	4365858	65.5	4347842	97.219	4302585
ERR4796759	lineage1	Sensitive	4397501	65.49	4371319	97.664	4328042
ERR4796760	lineage1	MDR-TB	4382176	65.48	4362688	97.15	4314876
ERR4796761	lineage2	MDR-TB	4371559	65.5	4349679	97.243	4308361
ERR4796762	lineage1	Sensitive	4428392	65.55	4397201	97.733	4341175
ERR4796763	lineage2	Pre-XDR-TB	4396270	65.56	4383956	97.465	4328462
ERR4796764	lineage3	Other	4415071	65.53	4380424	97.499	4330320
ERR4796765	lineage2	Pre-XDR-TB	4399894	65.56	4381609	97.328	4319883
ERR4796766	lineage1	Other	4389592	65.49	4349504	97.584	4322365
ERR4796767	lineage2	Pre-XDR-TB	4377825	65.54	4361556	97.55	4320812
ERR4796768	lineage4	Pre-XDR-TB	4437098	65.52	4424755	97.516	4376855
ERR4796769	lineage4	Other	4395126	65.59	4376537	97.713	4337361
ERR4796770	lineage2	Other	4363602	65.47	4335624	97.158	4301114
ERR4796771	lineage2	Pre-XDR-TB	4394897	65.56	4371497	97.494	4328942
ERR4796772	lineage3	Sensitive	4426154	65.57	4392694	97.359	4361936
ERR4796773	lineage2	Pre-XDR-TB	4393553	65.55	4371892	97.623	4332455
ERR4796774	lineage2	Pre-XDR-TB	4401439	65.55	4347086	97.429	4320777
ERR4796775	lineage2	Pre-XDR-TB	4385908	65.57	4302121	97.547	4321225
ERR4796776	lineage2	Pre-XDR-TB	4403131	65.58	4386238	97.566	4333823
ERR4796777	lineage2	MDR-TB	4406379	65.57	4386216	97.443	4325518
ERR4796778	lineage1	Sensitive	4431586	65.56	4339396	97.978	4346432
ERR4796779	lineage3	Pre-XDR-TB	4442204	65.53	4405100	97.662	4342545
ERR4796780	lineage2	Pre-XDR-TB	4422698	65.51	4386570	97.583	4336659
ERR4796781	lineage2	Pre-XDR-TB	4400118	65.53	4381441	97.282	4308361
ERR4796782	lineage1	Other	4428161	65.56	4397065	97.476	4330696
ERR4796783	lineage4	Sensitive	4438130	65.56	4421645	98.158	4379554
ERR4796784	lineage3	Sensitive	4414312	65.56	4384745	97.543	4336357
ERR4796785	lineage2	Pre-XDR-TB	4397073	65.57	4377342	97.63	4327906
ERR4796786	lineage2	MDR-TB	4388057	65.54	4367450	97.544	4321919
ERR4796787	lineage4	RR-TB	4457903	65.51	4348976	97.882	4364405
ERR4796788	lineage3	MDR-TB	4428971	65.55	4409849	97.746	4345265
ERR4796789	lineage2	Pre-XDR-TB	4404455	65.59	4388829	97.298	4325906
ERR4796790	lineage4	Pre-XDR-TB	4410831	65.57	4390953	98.072	4344592
ERR4796791	lineage2	MDR-TB	4408392	65.55	4396532	97.257	4328208
ERR4796792	lineage4	MDR-TB	4408956	65.54	4380180	97.857	4341667
ERR4796793	lineage2	Pre-XDR-TB	4395372	65.57	4384647	97.544	4323998
ERR4796794	lineage2	Pre-XDR-TB	4395112	65.55	4382844	97.545	4327239
ERR4796795	lineage4	Pre-XDR-TB	4408020	65.58	4392282	97.693	4337867
ERR4796796	lineage4	Sensitive	4408253	65.57	4386327	98.166	4355793
ERR4796797	lineage3	HR-TB	4397692	65.56	4371570	97.721	4334005
ERR4796798	lineage4	MDR-TB	4407055	65.52	4383510	97.151	4319831
ERR4796799	lineage1	Sensitive	4416129	65.57	4387200	97.968	4339518
ERR4796800	lineage3	Other	4406418	65.56	4377277	97.9	4341831
ERR4796801	lineage3	Other	4423405	65.54	4395571	97.662	4342161
ERR4796802	lineage2	MDR-TB	4413416	65.57	4389271	97.306	4327938
ERR4796803	lineage2	MDR-TB	4391190	65.56	4365878	97.479	4319626
ERR4796804	lineage2	Pre-XDR-TB	4392957	65.58	4369410	97.677	4326560
ERR4796805	lineage2	MDR-TB	4390551	65.57	4378633	97.493	4322619
ERR4796806	lineage3	Sensitive	4417052	65.56	4359000	98.036	4344360
ERR4796807	lineage3	MDR-TB	4402990	65.55	4372420	97.906	4339990
ERR4796808	lineage2	Pre-XDR-TB	4390756	65.56	4372151	97.563	4323102
ERR4796809	lineage4	Other	4409822	65.53	4384948	97.347	4326932
ERR4796810	lineage1	Other	4426465	65.52	4393978	97.28	4325478
ERR4796811	lineage3	Sensitive	4417592	65.57	4404260	98.185	4353707
ERR4796812	lineage2	Pre-XDR-TB	4429444	65.53	4413807	97.314	4333189
ERR4796813	lineage2	Pre-XDR-TB	4405835	65.58	4390390	97.534	4332481
ERR4796814	lineage3	Sensitive	4411305	65.54	4378346	97.864	4336142
ERR4796815	lineage4	Other	4401072	65.53	4390557	97.296	4330414
ERR4796816	lineage2	Pre-XDR-TB	4408819	65.54	4399677	97.431	4333117
ERR4796817	lineage3	MDR-TB	4412006	65.55	4297926	97.607	4338192
ERR4796818	lineage2	Pre-XDR-TB	4396796	65.55	4314454	97.484	4322004
ERR4796819	lineage4	Other	4393493	65.57	4369851	97.629	4324228
ERR4796820	lineage2	XDR-TB	4398827	65.55	4381295	97.557	4324658
ERR4796821	lineage4	MDR-TB	4412679	65.6	4399971	97.728	4334428
ERR4796822	lineage4	Pre-XDR-TB	4401763	65.53	4361374	97.806	4335210
ERR4796823	lineage2	MDR-TB	4397100	65.55	4380530	97.555	4329127
ERR4796824	lineage2	Pre-XDR-TB	4393200	65.55	4381416	97.612	4323376
ERR4796825	lineage2	MDR-TB	4389545	65.56	4376288	97.542	4322521
ERR4796826	lineage1	MDR-TB	4415848	65.53	4393532	97.775	4335592
ERR4796827	lineage2	RR-TB	4412848	65.55	4403216	97.245	4322986
ERR4796828	lineage3	MDR-TB	4417393	65.55	4387923	97.919	4335572
ERR4796829	lineage3	Other	4430348	65.54	4406685	97.788	4346021
ERR4796830	lineage3	Other	4429563	65.53	4402901	97.702	4350144
ERR4796831	lineage2	Pre-XDR-TB	4411845	65.53	4391089	97.334	4329318
ERR4796832	lineage3	Pre-XDR-TB	4409087	65.55	4392612	97.979	4343850
ERR4796833	lineage2	Pre-XDR-TB	4396298	65.55	4387007	97.663	4328862
ERR4796835	lineage3	Sensitive	4387409	65.55	4359937	97.636	4328371
ERR4796836	lineage2	MDR-TB	4385875	65.55	4362632	97.411	4317611
ERR4796837	lineage3	MDR-TB	4462469	65.56	4437391	97.913	4397543
ERR4796838	lineage3	MDR-TB	4399531	65.59	4374760	97.79	4339701
ERR4796839	lineage2	Pre-XDR-TB	4384959	65.55	4356871	97.631	4326422
ERR4796840	lineage2	Pre-XDR-TB	4401967	65.57	4390095	97.322	4325322
ERR4796841	lineage1	Sensitive	4418381	65.57	4383331	97.855	4336399
ERR4796842	lineage3	Sensitive	4415288	65.57	4393952	97.934	4342143
ERR4796843	lineage2	Pre-XDR-TB	4407187	65.52	4394551	97.373	4321736
ERR4796844	lineage3	Sensitive	4409436	65.54	4377048	97.775	4329156
ERR4796845	lineage2	MDR-TB	4396084	65.53	4370164	97.431	4322219
ERR4796846	lineage3	Other	4416814	65.55	4393105	97.552	4336316
ERR4796847	lineage4	Pre-XDR-TB	4390624	65.56	4364988	97.717	4330193
ERR4796848	lineage4	Sensitive	4423803	65.53	4386408	97.703	4342234
ERR4796849	lineage2	Other	4395185	65.55	4383751	97.605	4328033
ERR4796850	lineage2	Pre-XDR-TB	4411945	65.54	4394771	97.312	4327762
ERR4796851	lineage2	Pre-XDR-TB	4395087	65.57	4338550	97.648	4327285
ERR4796852	lineage3	Other	4438152	65.52	4414043	97.807	4353581
ERR4796853	lineage2	Pre-XDR-TB	4406373	65.45	4373933	97.009	4314806
ERR4796854	lineage1	Other	4426399	65.57	4405587	97.91	4345946
ERR4796855	lineage3	Pre-XDR-TB	4404587	65.55	4381511	97.735	4335626
ERR4796856	lineage3	Sensitive	4425240	65.53	4408811	97.58	4340884
ERR4796857	lineage2	Pre-XDR-TB	4396390	65.56	4379267	97.565	4323180
ERR4796858	lineage4	Pre-XDR-TB	4420428	65.52	4373643	97.392	4327619
ERR4796859	lineage4	Other	4405199	65.56	4356321	97.94	4343187
ERR4796860	lineage3	Sensitive	4416972	65.53	4392416	97.533	4337993
ERR4796861	lineage2	MDR-TB	4393828	65.58	4379568	97.739	4333778
ERR4796862	lineage3	MDR-TB	4432427	65.52	4386732	97.759	4347980
ERR4796863	lineage3	Pre-XDR-TB	4412429	65.57	4354514	98.059	4350602
ERR4796864	lineage4	Pre-XDR-TB	4417658	65.54	4367806	97.465	4335042
ERR4796865	lineage1	Other	4412927	65.52	4394830	97.187	4326023
ERR4796866	lineage3	Sensitive	4403572	65.57	4378686	98.035	4339825
ERR4796867	lineage3	Other	4439592	65.56	4346060	97.904	4355367
ERR4796868	lineage3	MDR-TB	4407139	65.56	4376294	98.126	4345674
ERR4796869	lineage2	Pre-XDR-TB	4393939	65.57	4370713	97.703	4329092
ERR4796870	lineage3	Other	4421963	65.52	4389675	97.59	4343323
ERR4796871	lineage3	MDR-TB	4438553	65.52	4410744	97.609	4344879
ERR4796872	lineage2	Pre-XDR-TB	4396360	65.57	4385611	97.572	4327391
ERR4796873	lineage3	Other	4411843	65.52	4378695	97.245	4324461
ERR4796874	lineage3	Other	4424058	65.51	4378662	97.441	4335377
ERR4796875	lineage2	MDR-TB	4404858	65.57	4378645	97.365	4325668
ERR4796876	lineage3	MDR-TB	4431331	65.51	4384949	97.759	4350818
ERR4796877	lineage2	Pre-XDR-TB	4413375	65.53	4388572	97.409	4333709
ERR4796878	lineage3	MDR-TB	4416766	65.49	4400483	97.196	4326683
ERR4796879	lineage2	MDR-TB	4399752	65.56	4373858	97.294	4318861
ERR4796880	lineage4	HR-TB	4407477	65.55	4362472	97.295	4320469
ERR4796881	lineage2	MDR-TB	4406565	65.55	4360185	97.391	4330180
ERR4796882	lineage3	HR-TB	4415560	65.49	4385856	97.235	4321051
ERR4796883	lineage3	Other	4429933	65.53	4416423	97.634	4345352
ERR4796884	lineage2	MDR-TB	4394185	65.56	4384633	97.626	4327951
ERR4796885	lineage2	Pre-XDR-TB	4405644	65.57	4390397	97.393	4322105
ERR4796886	lineage3	Other	4421801	65.49	4321255	97.423	4330748
ERR4796887	lineage4	Sensitive	4400756	65.5	4339430	97.151	4319310
ERR4796889	lineage3	Sensitive	4425904	65.52	4381787	97.329	4333365
ERR4796890	lineage3	Pre-XDR-TB	4450380	65.52	4382590	97.501	4361802
ERR4796891	lineage2	Pre-XDR-TB	4404958	65.51	4382605	97.195	4320191
ERR4796892	lineage2	Pre-XDR-TB	4413092	65.49	4396621	97.131	4321141
ERR4796893	lineage2	Pre-XDR-TB	4409893	65.55	4396002	97.355	4325872
ERR4796894	lineage2	XDR-TB	4400421	65.49	4356027	96.939	4306369
ERR4796895	lineage3	MDR-TB	4510338	65.32	4491531	96.835	4342158
ERR4796896	lineage4	XDR-TB	4391839	65.5	4358219	97.519	4327984
ERR4796897	lineage2	Pre-XDR-TB	4374517	65.49	4327411	96.919	4296770
ERR4796898	lineage2	Pre-XDR-TB	4391406	65.52	4375344	97.179	4315077
ERR4796899	lineage3	Sensitive	4412313	65.5	4371532	97.202	4321587
ERR4796900	lineage3	Other	4403205	65.49	4300376	97.063	4314952
ERR4796901	lineage3	Other	4410903	65.52	4321339	97.437	4330252
ERR4796902	lineage3	Sensitive	4400123	65.48	4353569	96.906	4302185
ERR4796903	lineage2	MDR-TB	4385677	65.52	4366486	96.971	4304323
ERR4796904	lineage4	Sensitive	4410298	65.49	4346314	97.509	4331067
ERR4796905	lineage2	Pre-XDR-TB	4390558	65.51	4371496	97.113	4308226
ERR4796906	lineage2	Pre-XDR-TB	4399411	65.5	4380550	97.154	4318263
ERR4796907	lineage4	MDR-TB	4378589	65.51	4344106	96.994	4302809
ERR4796908	lineage2	Pre-XDR-TB	4394986	65.52	4376761	96.873	4303945
ERR4796909	lineage3	Sensitive	4399433	65.49	4379598	97.315	4324600
ERR4796910	lineage3	XDR-TB	4408716	65.52	4393377	97.425	4328992
ERR4796911	lineage1	Other	4414409	65.5	4389725	97.289	4317671
ERR4796912	lineage2	Pre-XDR-TB	4383687	65.5	4368019	97.045	4300444
ERR4796913	lineage4	Pre-XDR-TB	4399615	65.52	4386097	97.159	4315663
ERR4796914	lineage2	Pre-XDR-TB	4386663	65.51	4359062	97.004	4304234
ERR4796915	lineage3	Sensitive	4393935	65.48	4368302	97.296	4314314
ERR4796916	lineage2	Pre-XDR-TB	4390191	65.5	4377901	97.02	4310384
ERR4796917	lineage2	Pre-XDR-TB	4384741	65.5	4308918	96.906	4301255
ERR4796918	lineage2	Pre-XDR-TB	4386388	65.5	4371839	96.973	4302275
ERR4796919	lineage3	Other	4397788	65.48	4384921	97.006	4306840
ERR4796920	lineage3	Sensitive	4407453	65.5	4385858	97.173	4324213
ERR4796921	lineage2	Pre-XDR-TB	4397159	65.51	4387240	97.053	4310822
ERR4796922	lineage2	Pre-XDR-TB	4388610	65.49	4370142	96.712	4296323
ERR4796923	lineage2	Pre-XDR-TB	4386249	65.49	4357107	96.757	4299387
ERR4796924	lineage2	MDR-TB	4386647	65.51	4366444	96.894	4303921
ERR4796925	lineage2	Pre-XDR-TB	4379427	65.5	4333717	96.81	4295739
ERR4796926	lineage2	Pre-XDR-TB	4385466	65.49	4361466	96.56	4286457
ERR4796927	lineage4	Pre-XDR-TB	4399168	65.48	4370122	96.809	4310141
ERR4796928	lineage2	Pre-XDR-TB	4380115	65.47	4360898	96.967	4300477
ERR4796930	lineage2	HR-TB	4395986	65.52	4366394	96.819	4303027
ERR4796931	lineage2	Pre-XDR-TB	4386692	65.51	4351495	96.813	4299155
ERR4796932	lineage1	Other	4410159	65.5	4375774	97.072	4316634
ERR4796933	lineage4	Pre-XDR-TB	4416012	65.48	4327581	97.316	4331694
ERR4796934	lineage4	Sensitive	4415463	65.56	4295152	97.505	4334686
ERR4796935	lineage1	Sensitive	4431706	65.5	4406499	97.296	4326895
ERR4796936	lineage2	Pre-XDR-TB	4386726	65.5	4371239	97.086	4306837
ERR4796937	lineage2	Pre-XDR-TB	4389810	65.51	4378781	97.123	4311733
ERR4796938	lineage2	Pre-XDR-TB	4399564	65.51	4383523	97.11	4314787
ERR4796939	lineage2	Pre-XDR-TB	4408436	65.51	4390311	97.2	4318313
ERR4796940	lineage2	Pre-XDR-TB	4391722	65.55	4371552	97.544	4324614
ERR4796941	lineage1	MDR-TB	4597506	65.36	4415966	97.503	4335815
ERR4796942	lineage3	Other	4410665	65.5	4313559	97.463	4331088
ERR4796943	lineage1	Sensitive	4463930	65.52	4432472	97.294	4351044
ERR4796944	lineage2	Pre-XDR-TB	4436063	65.51	4422750	97.189	4334973
ERR4796945	lineage2	Pre-XDR-TB	4441208	65.55	4416651	97.297	4337489
ERR4796946	lineage4	MDR-TB	4423660	65.51	4403618	97.737	4344805
ERR4796947	lineage2	Pre-XDR-TB	4432721	65.53	4398509	97.304	4332075
ERR4796948	lineage2	MDR-TB	4421390	65.54	4394388	97.261	4329221
ERR4796949	lineage2	Pre-XDR-TB	4404855	65.53	4389145	97.274	4326491
ERR4796950	lineage2	Pre-XDR-TB	4453224	65.48	4438205	97.14	4337816
ERR4796951	lineage2	Pre-XDR-TB	4469446	65.37	4451755	96.782	4326967
ERR4796952	lineage2	Pre-XDR-TB	4404132	65.51	4384516	97.3	4317067
ERR4796953	lineage1	MDR-TB	4422641	65.48	4378728	97.438	4330196
ERR4796954	lineage3	MDR-TB	4444752	65.56	4433033	97.497	4345395
ERR4796955	lineage2	MDR-TB	4393884	65.48	4379195	97.039	4309453
ERR4796956	lineage4	MDR-TB	4407326	65.53	4383263	97.374	4326733
ERR4796957	lineage3	Other	4408074	65.5	4338511	97.485	4330829
ERR4796958	lineage1	Other	4446995	65.5	4416094	97.064	4334332
ERR4796959	lineage2	Pre-XDR-TB	4374264	65.51	4325039	97.07	4305017
ERR4796960	lineage2	MDR-TB	4440085	65.46	4420416	97.765	4349862
ERR4796961	lineage3	Pre-XDR-TB	4423078	65.46	4391715	97.55	4340240
ERR4796962	lineage3	Pre-XDR-TB	4413347	65.5	4381543	97.594	4341887
ERR4796963	lineage3	MDR-TB	4414708	65.51	4389235	97.667	4341535
ERR4796964	lineage2	Pre-XDR-TB	4416385	65.59	4399774	97.159	4321089
ERR4796965	lineage2	Pre-XDR-TB	4404924	65.49	4389523	97.136	4322232
ERR4796966	lineage2	MDR-TB	4409555	65.45	4323904	96.91	4312754
ERR4796967	lineage2	Pre-XDR-TB	4396031	65.49	4379044	97.303	4317849
ERR4796968	lineage2	Pre-XDR-TB	4415794	65.48	4398844	97.239	4322875
ERR4796970	lineage3	Other	4412332	65.52	4395360	97.623	4337593
ERR4796971	lineage1	Other	4476422	65.5	4451439	97.459	4344267
ERR4796972	lineage2	Pre-XDR-TB	4403296	65.48	4365460	97.18	4319961
ERR4796973	lineage2	Pre-XDR-TB	4435674	65.49	4410684	97.037	4320729
ERR4796974	lineage2	Pre-XDR-TB	4416156	65.48	4389299	97.33	4328340
ERR4796975	lineage4	MDR-TB	4408094	65.51	4377373	97.586	4336278
ERR4796976	lineage4	XDR-TB	4463955	65.49	4430738	97.521	4382777
ERR4796977	lineage2	MDR-TB	4440534	65.53	4426348	97.041	4326306
ERR4796978	lineage2	Pre-XDR-TB	4390084	65.5	4375398	97.149	4310156
ERR4796979	lineage2	Pre-XDR-TB	4396470	65.5	4379136	97.251	4316267
ERR4796980	lineage3	Other	4423950	65.51	4393273	97.805	4347523
ERR4796981	lineage4	Sensitive	4407523	65.56	4382319	97.833	4338027
ERR4796982	lineage2	Pre-XDR-TB	4398670	65.55	4381778	97.29	4317796
ERR4796983	lineage2	Pre-XDR-TB	4413681	65.51	4392740	97.311	4327977
ERR4796984	lineage2	Pre-XDR-TB	4395085	65.55	4383265	97.478	4326623
ERR4796986	lineage2	Pre-XDR-TB	4399806	65.54	4382806	97.404	4324213
ERR4796987	lineage2	MDR-TB	4390708	65.5	4365046	97.234	4318294
ERR4796988	lineage2	Pre-XDR-TB	4461470	65.44	4448033	97.057	4340222
ERR4796989	lineage2	Pre-XDR-TB	4391780	65.55	4376646	97.451	4321357
ERR4796990	lineage2	MDR-TB	4390427	65.49	4377776	97.13	4312187
ERR4796991	lineage4	Other	4427286	65.55	4391597	97.557	4344429
ERR4796992	lineage2	Pre-XDR-TB	4401275	65.47	4372011	97.019	4312194
ERR4796993	lineage1	Other	4424585	65.46	4382843	97.336	4326518
ERR4796994	lineage3	Other	4434134	65.57	4394580	97.731	4347521
ERR4796995	lineage2	MDR-TB	4403610	65.5	4384405	97.324	4324684
ERR4796996	lineage2	Pre-XDR-TB	4485934	65.39	4458013	96.789	4333923
ERR4796997	lineage3	MDR-TB	4416479	65.53	4376992	97.824	4336327
ERR4796998	lineage2	Pre-XDR-TB	4404115	65.53	4392575	97.235	4319477
ERR4796999	lineage2	Pre-XDR-TB	4399061	65.51	4387409	97.422	4326903
ERR4797000	lineage2	Pre-XDR-TB	4395723	65.5	4374554	97.279	4317951
ERR4797001	lineage2	Pre-XDR-TB	4391807	65.57	4371853	97.485	4322958
ERR4797002	lineage2	Sensitive	4418897	65.46	4342028	96.885	4315155
ERR4797003	lineage2	Pre-XDR-TB	4457428	65.37	4428896	96.83	4329187
ERR4797004	lineage4	Sensitive	4400912	65.52	4386284	97.599	4340243
ERR4797005	lineage1	Other	4412786	65.45	4384632	97.347	4325109
ERR4797006	lineage3	Other	4450360	65.54	4425317	97.474	4339770
ERR4797007	lineage2	Pre-XDR-TB	4424368	65.55	4409868	97.249	4330520
ERR4797008	lineage4	Other	4401785	65.55	4382500	97.915	4344311
ERR4797009	lineage4	Sensitive	4401600	65.56	4360558	97.71	4336147
ERR4797010	lineage4	Other	4404310	65.44	4394966	97.126	4340180
ERR4797011	lineage1	Other	4439707	65.55	4423275	97.707	4349971
ERR4797012	lineage1	Other	4403447	65.47	4378618	95.989	4297094
ERR4797013	lineage2	Sensitive	4379254	65.54	4350240	97.397	4320753
ERR4797014	lineage1	MDR-TB	4396625	65.57	4358245	97.848	4341493
ERR4797015	lineage2	XDR-TB	4414943	65.54	4380767	97.065	4323935
ERR4797016	lineage3	Pre-XDR-TB	4398915	65.53	4382533	96.711	4304640
ERR4797017	lineage4	Pre-XDR-TB	4406017	65.53	4391228	97.091	4325729
ERR4797018	lineage4	MDR-TB	4388247	65.57	4375981	97.774	4337592
ERR4797019	lineage4	MDR-TB	4445576	65.39	4437038	96.402	4315054
ERR4797020	lineage3	MDR-TB	4422956	65.54	4403599	97.38	4337759
ERR4797021	lineage1	Other	4422363	65.54	4329662	97.436	4338345
ERR4797022	lineage3	Other	4418840	65.53	4394680	97.084	4327173
ERR4797023	lineage4	Other	4399604	65.59	4383558	97.827	4341115
ERR4797024	lineage1	Other	4405759	65.56	4382601	96.758	4308632
ERR4797025	lineage3	Pre-XDR-TB	4410678	65.56	4376577	97.232	4329647
ERR4797026	lineage1	Other	4363792	65.38	4351660	94.385	4267111
ERR4797027	lineage1	MDR-TB	4415865	65.59	4370355	97.546	4340813
ERR4797028	lineage1	Pre-XDR-TB	4428860	65.53	4407591	97.291	4332377
ERR4797029	lineage1	Other	4515283	65.3	4493988	96.591	4356980
ERR4797030	lineage1	Other	4424818	65.53	4399117	97.435	4338533
ERR4797031	lineage3	Other	4517778	65.32	4503034	97.027	4360872
ERR4797032	lineage3	Other	4428489	65.54	4339088	97.562	4347093
ERR4797033	lineage4	Other	4410958	65.54	4394329	97.181	4325687
ERR4797034	lineage2	Pre-XDR-TB	4490956	65.35	4473399	96.502	4336528
ERR4797035	lineage4	Pre-XDR-TB	4415891	65.55	4403914	97.294	4332237
ERR4797036	lineage1	Other	4416218	65.51	4386416	96.985	4324321
ERR4797038	lineage1	Sensitive	4432643	65.59	4410138	97.693	4355757
ERR4797039	lineage2	Pre-XDR-TB	4456650	65.43	4437201	96.849	4328429
ERR4797040	lineage2	Pre-XDR-TB	4382380	65.56	4355704	97.365	4314928
ERR4797041	lineage3	Other	4422274	65.45	4326391	96.871	4313359
ERR4797042	lineage3	MDR-TB	4478518	65.34	4447225	96.772	4344108
ERR4797043	lineage1	MDR-TB	4391065	65.57	4357237	97.818	4340314
ERR4797044	lineage2	Pre-XDR-TB	4445069	65.42	4429807	96.957	4339372
ERR4797045	lineage4	Other	4416902	65.57	4388675	97.695	4345712
ERR4797046	lineage1	HR-TB	4417273	65.54	4402698	97.423	4337576
ERR4797047	lineage2	XDR-TB	4571786	65.13	4558470	95.84	4354751
ERR4797048	lineage2	Pre-XDR-TB	4402870	65.54	4387567	96.821	4311607
ERR4797049	lineage3	Other	4430083	65.56	4414841	97.689	4348702
ERR4797050	lineage1	MDR-TB	4459903	65.41	4441996	97.222	4345683
ERR4797051	lineage2	Pre-XDR-TB	4412514	65.52	4394894	97.022	4319871
ERR4797052	lineage1	MDR-TB	4433372	65.57	4350775	97.491	4339751
ERR4797053	lineage3	MDR-TB	4444590	65.53	4427123	97.483	4347426
ERR4797055	lineage3	Other	4401588	65.54	4375305	96.731	4310494
ERR4797056	lineage2	MDR-TB	4410530	65.54	4391642	97.173	4328814
ERR4797057	lineage3	Other	4413511	65.53	4398815	97.08	4323541
ERR4797058	lineage2	Other	4404649	65.55	4389678	96.99	4323955
ERR4797059	lineage4	XDR-TB	4435391	65.55	4420467	97.658	4351745
ERR4797060	lineage2	Pre-XDR-TB	4379091	65.53	4354219	97.186	4314471
ERR4797061	lineage2	Pre-XDR-TB	4471153	65.38	4448274	96.768	4333873
ERR4797062	lineage3	Other	4423684	65.52	4406469	97.336	4334112
ERR4797063	lineage3	Other	4416815	65.54	4389393	97.096	4322818
ERR4797064	lineage3	Other	4402454	65.54	4372926	97.888	4339855
ERR4797065	lineage2	Other	4396900	65.54	4379799	96.875	4308494
ERR4797066	lineage2	Pre-XDR-TB	4382116	65.57	4361510	97.372	4313683
ERR4797067	lineage3	Other	4385873	65.59	4355838	97.702	4334023
ERR4797068	lineage2	Pre-XDR-TB	4428611	65.52	4414435	97.179	4333582
ERR4797069	lineage2	Pre-XDR-TB	4480120	65.38	4461293	96.75	4343756
ERR4797070	lineage2	Pre-XDR-TB	4401369	65.59	4242822	97.246	4323797
ERR4797071	lineage2	Sensitive	4367898	65.58	4335637	97.153	4306819
ERR4797072	lineage2	Pre-XDR-TB	4386887	65.58	4374832	97.554	4326239
ERR4797073	lineage1	Other	4443304	65.51	4399612	97.463	4349576
ERR4797074	lineage4	XDR-TB	4708111	64.92	4697384	95.396	4386507
ERR4797075	lineage1	HR-TB	4396531	65.53	4344667	96.94	4312653
ERR4797076	lineage3	Other	4454047	65.51	4424619	97.535	4349452
ERR4797077	lineage3	Sensitive	4381295	65.58	4362021	97.487	4320197
ERR4797078	lineage3	Sensitive	4410364	65.57	4393693	98.102	4355232
ERR4797079	lineage3	Other	4428148	65.57	4400238	97.641	4348576
ERR4797080	lineage2	Pre-XDR-TB	4404695	65.53	4391787	97.02	4318456
ERR4797081	lineage2	Pre-XDR-TB	4426530	65.5	4318882	97.112	4330650
ERR4797082	lineage2	Pre-XDR-TB	4385016	65.55	4373600	97.479	4325552
ERR4797083	lineage2	Pre-XDR-TB	4382631	65.56	4369681	97.406	4322403
ERR4797084	lineage2	Pre-XDR-TB	4405567	65.48	4387935	97.039	4327304
ERR4797085	lineage3	Other	4417734	65.55	4401894	97.189	4325885
ERR4797086	lineage4	Other	4464018	65.39	4451239	96.902	4340330
ERR4797087	lineage1	Other	4422392	65.53	4389558	97.286	4337428
ERR4797088	lineage3	Other	4423527	65.51	4369899	97.378	4333236
ERR4797089	lineage1	Sensitive	4427052	65.54	4402504	97.916	4367607
ERR4797090	lineage2	Pre-XDR-TB	4421887	65.53	4406133	97.07	4325851
ERR4797091	lineage3	Other	4418819	65.53	4314006	97.229	4325136
ERR4797092	lineage1	Sensitive	4416945	65.56	4322620	97.321	4336705
ERR4797093	lineage4	Sensitive	4403233	65.53	4387660	97.89	4346736
ERR4797094	lineage4	Pre-XDR-TB	4404473	65.59	4374967	97.481	4340363
ERR4797095	lineage2	MDR-TB	4587344	63.16	4575868	71.065	3238424
ERR4797096	lineage3	XDR-TB	4389947	65.51	4367266	96.64	4306218
ERR4797097	lineage2	Pre-XDR-TB	4394918	65.55	4354902	97.768	4338570
ERR4797098	lineage1	Other	4426106	65.55	4404495	97.556	4348156
ERR4797099	lineage2	Pre-XDR-TB	4418301	65.54	4407344	96.948	4322129
ERR4797100	lineage3	MDR-TB	4477398	65.37	4442484	97.278	4347495
ERR4797101	lineage1	Other	4383632	65.54	4362894	97.458	4324583
ERR4797102	lineage2	Pre-XDR-TB	4413504	65.54	4398843	96.985	4321499
ERR4797103	lineage4	Other	4425410	65.55	4412262	97.394	4340087
ERR4797104	lineage1	Sensitive	4390870	65.56	4354725	97.7	4333303
ERR4797105	lineage2	Pre-XDR-TB	4412805	65.57	4396419	97.324	4336662
ERR4797106	lineage2	Pre-XDR-TB	4401603	65.54	4390413	96.946	4318566
ERR4797107	lineage3	Pre-XDR-TB	4419082	65.54	4405310	97.356	4334568
ERR4797108	lineage2	Pre-XDR-TB	4384100	65.58	4368171	97.546	4327302
ERR4797109	lineage3	Other	4421068	65.56	4403076	97.436	4336771
ERR4797110	lineage3	Pre-XDR-TB	4402442	65.58	4384101	98.075	4351603
ERR4797111	lineage2	Pre-XDR-TB	4386181	65.58	4374185	97.566	4326710
ERR4797112	lineage1	Other	4392712	65.57	4367310	97.633	4330589
ERR4797113	lineage2	Pre-XDR-TB	4404994	65.54	4386569	97.139	4320355
ERR4797115	lineage2	Pre-XDR-TB	4402804	65.49	4277471	97.035	4323343
ERR4797116	lineage2	Sensitive	4379780	65.58	4319756	97.386	4317603
ERR4797117	lineage1	RR-TB	4386933	65.57	4357322	97.489	4325159
ERR4797118	lineage4	Sensitive	4398976	65.54	4376985	97.015	4322043
ERR4797119	lineage2	Pre-XDR-TB	4380200	65.58	4356507	97.544	4323096
ERR4797120	lineage4	Other	4374194	65.6	4355069	97.508	4323851
ERR4797121	lineage3	XDR-TB	4395420	65.58	4370173	97.909	4343232
ERR4797122	lineage1	Other	4396345	65.44	4350143	96.924	4314808
ERR4797123	lineage4	Sensitive	4394436	65.58	4374042	97.368	4338062
ERR4797124	lineage2	MDR-TB	4373974	65.55	4283589	97.473	4320549
ERR4797125	lineage1	Other	4387372	65.58	4341833	97.558	4327680
ERR4797126	lineage3	Other	4416179	65.52	4391706	97.273	4326710
ERR4797127	lineage4	Other	4418314	65.55	4393441	97.167	4331022
ERR4797128	lineage1	Other	4404761	65.55	4375009	98.112	4353082
ERR4797129	lineage1	Other	4385827	65.58	4364088	97.755	4334566
ERR4797130	lineage2	RR-TB	4375931	65.57	4324580	97.519	4321308
ERR4797131	lineage2	MDR-TB	4387735	65.58	4374197	97.469	4321622
ERR4797132	lineage2	Pre-XDR-TB	4374361	65.57	4346555	97.279	4313843
ERR4797133	lineage1	MDR-TB	4415911	65.54	4386466	97.043	4323910
ERR4797134	lineage4	Sensitive	4383430	65.57	4362910	97.848	4340409
ERR4797135	lineage3	Other	4399709	65.54	4373089	97.706	4336337
ERR4797136	lineage1	Other	4392026	65.56	4361079	97.732	4332161
ERR4797137	lineage2	Pre-XDR-TB	4383753	65.58	4371743	97.422	4321068
ERR4797138	lineage3	Sensitive	4409002	65.55	4369475	97.923	4345714
ERR4797139	lineage3	Sensitive	4389374	65.57	4364348	97.688	4333479
ERR4797140	lineage3	Other	4446192	65.54	4417833	97.578	4346838
ERR4797141	lineage3	Other	4444981	65.64	4375106	97.878	4340637
ERR4797142	lineage1	Other	4382755	65.58	4359987	97.517	4328770
ERR4797143	lineage1	Other	4385203	65.55	4366828	97.548	4328254
ERR4797144	lineage2	Pre-XDR-TB	4381594	65.55	4359107	97.401	4320970
ERR4797145	lineage4	Pre-XDR-TB	4400363	65.57	4360390	97.953	4345725
ERR4797146	lineage3	Sensitive	4396724	65.55	4356522	97.718	4335231
ERR4797147	lineage2	Pre-XDR-TB	4387075	65.54	4369283	97.456	4322981
ERR4797148	lineage2	Pre-XDR-TB	4378940	65.56	4354999	97.472	4321555
ERR4797149	lineage3	Other	4398618	65.56	4364141	97.759	4337540
ERR4797150	lineage2	Pre-XDR-TB	4383278	65.56	4328720	97.483	4324843
ERR4797151	lineage2	Pre-XDR-TB	4380211	65.56	4368446	97.435	4319047
ERR4797152	lineage2	Pre-XDR-TB	4382250	65.54	4356682	97.465	4324038
ERR4797153	lineage3	Sensitive	4397402	65.56	4364599	97.845	4338854
ERR4797154	lineage3	Sensitive	4388533	65.5	4367388	97.367	4321219
ERR4797155	lineage3	Sensitive	4380735	65.49	4361438	97.291	4320532
ERR4797156	lineage2	Pre-XDR-TB	4422233	65.51	4402468	97.262	4337823
ERR4797157	lineage4	MDR-TB	4385537	65.52	4371898	97.352	4325863
ERR4797158	lineage3	Pre-XDR-TB	4441090	65.53	4418916	97.731	4359003
ERR4797159	lineage3	Other	4391709	65.53	4360318	96.488	4299478
ERR4797160	lineage2	Pre-XDR-TB	4415312	65.56	4403641	97.202	4326830
ERR4797161	lineage3	Sensitive	4389839	65.51	4364123	97.597	4331256
ERR4797162	lineage2	Pre-XDR-TB	4376946	65.52	4356686	97.12	4310146
ERR4797163	lineage2	Pre-XDR-TB	4364029	65.49	4345695	96.902	4299995
ERR4797165	lineage3	Other	4384988	65.5	4351660	97.486	4331486
ERR4797166	lineage4	XDR-TB	4394100	65.51	4369967	97.128	4327668
ERR4797167	lineage2	Pre-XDR-TB	4378012	65.52	4357827	97.213	4314268
ERR4797168	lineage3	Pre-XDR-TB	4392003	65.53	4359861	97.651	4333667
ERR4797169	lineage1	Other	4420066	65.52	4394402	97.511	4349822
ERR4797170	lineage1	Sensitive	4371265	65.51	4347314	97.019	4305462
ERR4797173	lineage4	XDR-TB	4380247	65.5	4367590	97.308	4318214
ERR4797180	lineage2	XDR-TB	4376679	65.53	4364871	97.279	4312070
ERR4797181	lineage3	XDR-TB	4384144	65.5	4355407	97.27	4317308
ERR4797182	lineage4	XDR-TB	4394507	65.52	4363391	97.603	4334726
ERR4797183	lineage3	Other	4369050	65.54	4354528	97.04	4304470
ERR4797185	lineage2	Pre-XDR-TB	4377601	65.51	4252240	97.101	4312219
ERR4797186	lineage2	Pre-XDR-TB	4380723	65.52	4365333	97.147	4308052
ERR4797187	lineage2	Pre-XDR-TB	4377438	65.51	4364326	97.176	4314436
ERR4797188	lineage4	Other	4376966	65.51	4341407	97.282	4314102
ERR4797189	lineage4	Other	4386612	65.49	4364000	97.386	4322516
ERR4797190	lineage4	Other	4394556	65.51	4371516	97.406	4333822
ERR4797191	lineage2	XDR-TB	4376214	65.52	4357366	97.136	4308080
ERR4797192	lineage4	Pre-XDR-TB	4384745	65.5	4371590	97.266	4315843
ERR4797194	lineage1	HR-TB	4372010	65.5	4312556	97.038	4304525
ERR4797195	lineage3	Other	4394779	65.51	4288015	97.403	4324857
ERR4797196	lineage4	MDR-TB	4392784	65.5	4335233	97.732	4336045
ERR4797197	lineage4	Sensitive	4372385	65.53	4344296	97.211	4316024
ERR4797198	lineage1	Other	4410802	65.49	4387884	97.388	4344754
ERR4797199	lineage2	Pre-XDR-TB	4373778	65.5	4364188	97.225	4316057
ERR4797200	lineage3	Pre-XDR-TB	4379710	65.5	4338548	97.333	4322247
ERR4797202	lineage1	Sensitive	4370469	65.52	4346901	97.099	4307333
ERR4797203	lineage4	Other	4384872	65.52	4366744	97.333	4318768
ERR4797204	lineage4	Other	4371856	65.5	4353006	97.169	4311769
ERR4797205	lineage3	Sensitive	4376998	65.5	4334672	97.19	4312455
ERR4797206	lineage3	Sensitive	4387881	65.52	4359443	97.448	4317961
ERR4797207	lineage4	Sensitive	4395582	65.45	4321899	97.193	4317414
ERR4797208	lineage2	MDR-TB	4367867	65.51	4344912	97.029	4307951
ERR4797209	lineage2	Pre-XDR-TB	4367052	65.5	4354705	96.935	4303591
ERR4797210	lineage3	HR-TB	4396435	65.52	4376145	97.435	4330093
ERR4797211	lineage3	Sensitive	4392632	65.51	4295040	97.451	4324968
ERR4797212	lineage1	Sensitive	4379765	65.52	4241591	97.166	4307724
ERR4797213	lineage2	Pre-XDR-TB	4377282	65.53	4302208	97.166	4314583
ERR4797214	lineage1	HR-TB	4381836	65.5	4360869	97.149	4314859
ERR4797215	lineage3	HR-TB	4379154	65.5	4360970	97.108	4308775
ERR4797216	lineage3	Sensitive	4391718	65.52	4370557	97.484	4325942
ERR4797217	lineage2	Pre-XDR-TB	4374279	65.51	4356807	97.04	4309505
ERR4797218	lineage2	XDR-TB	4367478	65.49	4342107	96.878	4299057
ERR4797219	lineage2	XDR-TB	4364713	65.53	4352419	96.955	4298084
ERR4797220	lineage1	Other	4369925	65.54	4323178	96.793	4298584
ERR4797221	lineage4	Pre-XDR-TB	4381697	65.5	4369409	97.261	4318139
ERR4797222	lineage3	Sensitive	4388693	65.52	4369250	97.351	4323227
ERR4797223	lineage3	Pre-XDR-TB	4391000	65.52	4375073	97.423	4325890
ERR4797224	lineage3	Sensitive	4387966	65.56	4374303	97.522	4329407
ERR4797225	lineage3	Sensitive	4385778	65.59	4361101	98.068	4342290
ERR4797226	lineage3	Sensitive	4377804	65.57	4293305	97.879	4329549
ERR4797227	lineage2	Pre-XDR-TB	4390436	65.57	4344254	97.306	4320720
ERR4797228	lineage2	Pre-XDR-TB	4366220	65.58	4353302	97.681	4322781
ERR4797229	lineage4	Other	4377866	65.6	4349715	97.877	4337131
ERR4797230	lineage2	HR-TB	4367919	65.59	4354627	97.622	4316914
ERR4797231	lineage2	Sensitive	4366239	65.59	4347555	97.654	4320858
ERR4797232	lineage3	HR-TB	4378118	65.59	4337094	98.105	4342462
ERR4797233	lineage2	HR-TB	4374965	65.54	4170826	97.306	4316215
ERR4797234	lineage2	MDR-TB	4368821	65.59	4353035	97.591	4322387
ERR4797235	lineage3	HR-TB	4388178	65.58	4365368	98.163	4345218
ERR4797236	lineage2	Sensitive	4366585	65.58	4344793	97.694	4322387
ERR4797237	lineage2	Sensitive	4370740	65.6	4333709	97.676	4324926
ERR4797238	lineage3	Sensitive	4379318	65.59	4339002	98.026	4335477
ERR4797239	lineage4	Sensitive	4441925	65.58	4324144	98.012	4393084
ERR4797240	lineage2	Sensitive	4362403	65.57	4342327	97.616	4318746
ERR4797241	lineage2	Sensitive	4376396	65.53	4349181	97.398	4321439
ERR4797242	lineage3	Sensitive	4388392	65.57	4291001	97.809	4335313
ERR4797243	lineage2	Other	4383258	65.57	4361990	97.442	4328126
ERR4797244	lineage2	Other	4366868	65.59	4348037	97.72	4323905
ERR4797245	lineage3	Sensitive	4395049	65.53	4375981	97.68	4336249
ERR4797246	lineage3	Pre-XDR-TB	4399944	65.58	4374130	97.93	4346611
ERR4797247	lineage1	Other	4424676	65.57	4354353	97.715	4375929
ERR4797248	lineage3	Sensitive	4396722	65.56	4361114	97.753	4341755
ERR4797249	lineage1	Sensitive	4375746	65.59	4347176	97.705	4323678
ERR4797250	lineage2	Other	4376285	65.54	4352122	97.352	4318483
ERR4797251	lineage3	Sensitive	4408318	65.53	4360258	97.713	4355368
ERR4797252	lineage3	Sensitive	4388374	65.54	4364837	97.79	4339045
ERR4797253	lineage3	Sensitive	4383456	65.5	4354721	97.5	4328721
ERR4797254	lineage3	Sensitive	4363722	65.5	4326125	97.408	4310415
ERR4797255	lineage2	Sensitive	4366694	65.55	4351652	97.437	4319947
ERR4797256	lineage3	Sensitive	4366776	65.54	4354542	97.668	4318934
ERR4797257	lineage4	Other	4378772	65.5	4349111	97.433	4324887
ERR4797258	lineage1	Other	4393759	65.5	4351517	97.876	4333305
ERR4797259	lineage1	Other	4389092	65.51	4302189	97.287	4322134
ERR4797260	lineage4	Sensitive	4391428	65.55	4354722	98.17	4354641
ERR4797261	lineage2	Pre-XDR-TB	4380326	65.57	4354125	97.457	4321583
ERR4797262	lineage3	Sensitive	4380429	65.48	4362095	97.73	4326691
ERR4797263	lineage3	MDR-TB	4371729	65.49	4357105	97.598	4324674
ERR4797265	lineage1	Other	4360489	65.59	4288840	97.592	4319893
ERR4797266	lineage2	Pre-XDR-TB	4364702	65.57	4351179	97.596	4316174
ERR4797267	lineage1	Sensitive	4374416	65.59	4356791	97.661	4325531
ERR4797268	lineage2	Pre-XDR-TB	4385492	65.56	4374597	97.319	4319388
ERR4797269	lineage2	MDR-TB	4372254	65.5	4302337	96.927	4294622
ERR4797270	lineage3	Sensitive	4366033	65.52	4351775	97.614	4321333
ERR4797271	lineage4	Sensitive	4354042	65.53	4342553	97.581	4317828
ERR4797272	lineage2	Pre-XDR-TB	4364424	65.56	4347330	97.757	4318987
ERR4797273	lineage3	Other	4396740	65.57	4381432	97.994	4345291
ERR4797274	lineage4	HR-TB	4390423	65.55	4364361	97.66	4347855
ERR4797275	lineage1	MDR-TB	4436058	65.54	4409656	97.573	4386022
ERR4797276	lineage4	Sensitive	4370063	65.58	4352346	97.56	4327127
ERR4797277	lineage2	MDR-TB	4371209	65.58	4330084	97.526	4323634
ERR4797278	lineage2	Pre-XDR-TB	4361460	65.5	4333907	97.027	4302192
ERR4797279	lineage2	Pre-XDR-TB	4358068	65.51	4341041	97.07	4303283
ERR4797280	lineage3	Sensitive	4393225	65.54	4305485	97.851	4333545
ERR4797281	lineage4	Other	4367130	65.59	4352805	97.871	4332500
ERR4797282	lineage4	Sensitive	4376708	65.55	4362892	97.886	4330019
ERR4797283	lineage3	Sensitive	4385770	65.57	4362601	98.088	4335317
ERR4797284	lineage1	Sensitive	4395553	65.58	4342777	98.219	4349319
ERR4797286	lineage3	Sensitive	4382540	65.49	4364995	97.736	4329571
ERR4797287	lineage3	MDR-TB	4400420	65.52	4348816	97.582	4331716
ERR4797288	lineage2	Pre-XDR-TB	4365905	65.57	4350296	97.7	4324368
ERR4797289	lineage2	MDR-TB	4363894	65.57	4323556	97.707	4322171
ERR4797290	lineage4	Other	4378816	65.58	4356545	97.97	4331977
ERR4797291	lineage2	Pre-XDR-TB	4370723	65.5	4354702	97.353	4311692
ERR4797292	lineage4	Pre-XDR-TB	4369330	65.56	4336721	97.758	4326737
ERR4797293	lineage3	Sensitive	4381891	65.57	4365072	98.085	4336584
ERR4797294	lineage1	Sensitive	4399665	65.54	4382038	97.709	4334398
ERR4797295	lineage2	Pre-XDR-TB	4370872	65.57	4345373	97.611	4319729
ERR4797296	lineage1	MDR-TB	4381800	65.57	4358066	97.957	4334451
ERR4797297	lineage2	Pre-XDR-TB	4371245	65.57	4349012	97.774	4330512
ERR4797298	lineage1	Other	4370924	65.56	4353951	97.707	4327078
ERR4797299	lineage4	Sensitive	4368756	65.58	4348296	97.649	4324288
ERR4797300	lineage1	Sensitive	4471196	65.57	4419232	98.061	4426302
ERR4797301	lineage2	Pre-XDR-TB	4356478	65.49	4250102	97.203	4304852
ERR4797302	lineage2	MDR-TB	4371662	65.5	4346533	97.396	4311445
ERR4797303	lineage2	Pre-XDR-TB	4374056	65.57	4363343	97.591	4322375
ERR4797304	lineage2	Pre-XDR-TB	4373449	65.56	4358268	97.681	4325747
ERR4797305	lineage3	MDR-TB	4381557	65.57	4366199	98.182	4345841
ERR4797306	lineage1	Sensitive	4378443	65.58	4358404	97.842	4327715
ERR4797307	lineage2	Other	4372538	65.57	4352413	97.796	4330901
ERR4797308	lineage1	Sensitive	4371181	65.48	4358182	97.346	4314090
ERR4797309	lineage4	Sensitive	4360204	65.57	4328491	97.647	4323424
ERR4797310	lineage2	Pre-XDR-TB	4373583	65.57	4356400	97.7	4324801
ERR4797311	0	HR-TB	4395769	65.56	4348492	98.339	4354432
ERR4797312	lineage3	Sensitive	4392388	65.56	4353388	97.975	4338946
ERR4797314	lineage2	Pre-XDR-TB	4397465	65.57	4385390	97.54	4346485
ERR4797315	lineage2	Pre-XDR-TB	4368641	65.57	4347823	97.704	4326255
ERR4797316	lineage1	Other	4380881	65.58	4351780	97.985	4337087
ERR4797317	lineage2	Pre-XDR-TB	4366857	65.59	4342548	97.78	4328401
ERR4797318	lineage1	Sensitive	4392499	65.56	4370491	98.17	4345540
ERR4797319	lineage1	MDR-TB	4385473	65.56	4366694	97.993	4335964
ERR4797320	lineage4	Sensitive	4373419	65.51	4358181	97.736	4330182
ERR4797321	lineage2	Pre-XDR-TB	4368239	65.57	4350254	97.818	4325562
ERR4797322	lineage2	MDR-TB	4361598	65.57	4318635	97.539	4317151
ERR4797323	lineage2	MDR-TB	4363614	65.56	4347552	97.641	4320568
ERR4797324	lineage3	Other	4391787	65.51	4351517	97.9	4337945
ERR4797325	lineage2	Pre-XDR-TB	4360527	65.5	4345781	97.206	4304788
ERR4797326	lineage2	MDR-TB	4370071	65.57	4328468	97.726	4325057
ERR4797327	lineage3	Sensitive	4381421	65.56	4354175	97.868	4329711
ERR4797328	lineage3	Sensitive	4385296	65.56	4362792	98.108	4341369
ERR4797329	lineage2	Pre-XDR-TB	4387409	65.49	4362819	97.185	4329880
ERR4797330	lineage3	Sensitive	4388137	65.56	4365122	98.117	4345450
ERR4797331	lineage2	Pre-XDR-TB	4370021	65.51	4354011	97.404	4311698
ERR4797332	lineage4	Sensitive	4352391	65.5	4325356	97.137	4300827
ERR4797333	lineage4	Pre-XDR-TB	4366590	65.57	4341335	97.913	4331396
ERR4797334	lineage2	Pre-XDR-TB	4363703	65.57	4310906	97.724	4324864
ERR4797335	lineage1	Other	4382474	65.58	4326533	97.941	4336281
ERR4797336	lineage1	Sensitive	4359000	65.5	4344740	97.356	4308208
ERR4797337	lineage2	Pre-XDR-TB	4360914	65.57	4337412	97.475	4310612
ERR4797338	lineage4	Pre-XDR-TB	4394930	65.49	4377196	97.504	4330294
ERR4797339	lineage4	Sensitive	4362276	65.61	4312209	97.6	4316151
ERR4797340	lineage2	Pre-XDR-TB	4362063	65.54	4333403	97.492	4308970
ERR4797341	lineage3	MDR-TB	4382965	65.59	4358752	98.064	4333796
ERR4797342	lineage4	Other	4420357	65.43	4404368	97.057	4330876
ERR4797343	lineage2	MDR-TB	4368051	65.53	4303682	97.549	4322040
ERR4797344	lineage1	Sensitive	4372087	65.59	4332701	97.703	4320639
ERR4797345	lineage1	Sensitive	4382102	65.57	4352331	97.882	4336624
ERR4797346	lineage2	MDR-TB	4364730	65.55	4337324	97.598	4319970
ERR4797347	lineage2	Sensitive	4355267	65.48	4338563	97.151	4302496
ERR4797348	lineage3	Sensitive	4369488	65.5	4344144	97.574	4323024
ERR4797349	lineage4	Pre-XDR-TB	4389415	65.59	4374659	98.166	4348322
ERR4797351	lineage2	Pre-XDR-TB	4367327	65.58	4351887	97.546	4315374
ERR4797352	lineage3	Sensitive	4386502	65.58	4346348	98.155	4342037
ERR4797353	lineage4	MDR-TB	4367078	65.58	4344405	97.807	4326340
ERR4797354	lineage3	Sensitive	4373784	65.51	4343598	97.379	4316017
ERR4797355	lineage2	MDR-TB	4363908	65.49	4346160	96.978	4294417
ERR4797356	lineage2	Pre-XDR-TB	4361967	65.58	4339087	97.568	4318660
ERR4797357	lineage1	Sensitive	4376790	65.57	4352776	97.823	4333005
ERR4797358	lineage3	Pre-XDR-TB	4393133	65.57	4312024	98.189	4343383
ERR4797359	lineage2	Pre-XDR-TB	4362887	65.58	4347562	97.47	4314251
ERR4797360	lineage4	Pre-XDR-TB	4371453	65.49	4339837	97.622	4326287
ERR4797361	lineage1	Sensitive	4455465	65.58	4441372	97.828	4410083
ERR4797362	lineage4	Sensitive	4372827	65.58	4332633	97.888	4331539
ERR4797363	lineage2	XDR-TB	4368025	65.56	4354456	97.527	4315481
ERR4797364	lineage1	Sensitive	4376673	65.58	4344870	97.754	4328102
ERR4797365	lineage1	Sensitive	4385809	65.55	4360258	97.982	4339206
ERR4797366	lineage2	Pre-XDR-TB	4368503	65.59	4349935	97.798	4327910
ERR4797367	lineage4	MDR-TB	4359708	65.58	4333676	97.777	4324584
ERR4797369	lineage1	Sensitive	4384686	65.53	4347911	97.536	4330663
ERR4797370	lineage3	Pre-XDR-TB	4381118	65.58	4364880	98.093	4336179
ERR4797371	lineage1	Sensitive	4386464	65.58	4370006	98.077	4341525
ERR4797372	lineage1	Sensitive	4375309	65.58	4351559	97.808	4329255
ERR4797373	lineage2	MDR-TB	4367757	65.57	4350793	97.608	4319798
ERR4797374	lineage3	Sensitive	4389541	65.59	4380213	98.21	4351669
ERR4797375	lineage4	Sensitive	4370227	65.58	4343973	97.774	4330641
ERR4797376	lineage1	Sensitive	4386015	65.56	4361577	97.921	4332578
ERR4797377	lineage2	HR-TB	4371647	65.56	4347286	97.455	4315394
ERR4797378	lineage2	XDR-TB	4358885	65.56	4340372	97.483	4313955
ERR4797379	lineage1	Sensitive	4397872	65.57	4311448	98.124	4344364
ERR4797380	lineage2	Pre-XDR-TB	4370894	65.56	4360832	97.686	4327690
ERR4797381	lineage4	Other	4379411	65.55	4359194	97.667	4339726
ERR4797382	lineage1	HR-TB	4367595	65.55	4329438	97.715	4323391
ERR4797383	lineage1	Other	4373229	65.58	4346776	97.843	4333406
ERR4797384	lineage2	Pre-XDR-TB	4359110	65.5	4337691	97.292	4305706
ERR4797385	lineage1	Other	4382551	65.56	4344522	97.922	4335710
ERR4797386	lineage1	Sensitive	4374808	65.5	4357454	97.493	4316366
ERR4797387	lineage2	Pre-XDR-TB	4371608	65.54	4358766	97.617	4323222
ERR4797388	lineage3	Sensitive	4383876	65.55	4346633	98.086	4340005
ERR4797389	lineage1	MDR-TB	4384350	65.56	4365097	97.841	4334444
ERR4797390	lineage2	MDR-TB	4364069	65.56	4350066	97.645	4322553
ERR4797391	lineage2	Pre-XDR-TB	4371205	65.54	4345638	97.033	4305763
ERR4797392	lineage2	Pre-XDR-TB	4367129	65.5	4353824	97.432	4315426
ERR4797393	lineage2	Pre-XDR-TB	4361139	65.49	4348009	97.278	4309945
ERR4797394	lineage4	Pre-XDR-TB	4382540	65.59	4358752	98.061	4345274
ERR4797395	lineage2	Pre-XDR-TB	4363691	65.56	4349140	97.594	4314546
ERR4797396	lineage3	Sensitive	4408809	65.57	4385133	97.647	4367699
ERR4797397	lineage3	Sensitive	4371136	65.49	4341312	97.457	4312294
ERR4797398	lineage3	Sensitive	4389058	65.58	4369175	98.157	4344901
ERR4797399	lineage2	Pre-XDR-TB	4367551	65.57	4349321	97.582	4321483
ERR4797400	lineage2	Pre-XDR-TB	4370345	65.58	4349584	97.611	4318327
ERR4797401	lineage3	Pre-XDR-TB	4377997	65.49	4344378	97.583	4313799
ERR4797402	lineage3	Pre-XDR-TB	4384058	65.58	4364225	97.975	4337995
ERR4797403	lineage3	Sensitive	4385913	65.57	4343887	98.184	4341596
ERR4797404	lineage1	Sensitive	4381184	65.55	4336764	97.835	4330890
ERR4797405	lineage2	Pre-XDR-TB	4365740	65.56	4348282	97.584	4314023
ERR4797406	lineage2	XDR-TB	4353268	65.57	4306993	97.223	4303463
ERR4797407	lineage3	RR-TB	4397776	65.53	4358646	97.81	4336499
ERR4797408	lineage2	XDR-TB	4362735	65.58	4346404	97.458	4323464
ERR4797409	lineage3	RR-TB	4386690	65.49	4371036	97.695	4324218
ERR4797410	lineage3	Sensitive	4373775	65.56	4341952	97.636	4320529
ERR4797411	lineage1	Sensitive	4382666	65.58	4360370	98.02	4339105
ERR4797412	lineage2	Pre-XDR-TB	4368635	65.57	4326434	97.792	4326800
ERR4797413	lineage2	Pre-XDR-TB	4355766	65.5	4333699	97.14	4296084
ERR4797414	lineage1	HR-TB	4376232	65.56	4325362	97.829	4332990
ERR4797415	lineage1	Pre-XDR-TB	4376845	65.49	4347371	97.576	4325926
ERR4797416	lineage3	Sensitive	4393237	65.53	4372709	97.938	4339751
ERR4797417	lineage4	Sensitive	4371251	65.47	4299901	97.499	4323000
ERR4797418	lineage3	Sensitive	4384775	65.51	4359342	97.817	4332239
ERR4797419	lineage2	Pre-XDR-TB	4366036	65.56	4346736	97.678	4325975
ERR4797420	lineage2	Sensitive	4391896	65.55	4370329	97.95	4339921
ERR4797421	lineage4	MDR-TB	4331210	65.58	4320559	97.206	4300164
ERR4797422	lineage3	Sensitive	4402483	65.54	4387341	97.599	4336887
ERR4797423	lineage3	MDR-TB	4388457	65.58	4367264	98.161	4343548
ERR4797424	lineage1	Sensitive	4378951	65.56	4363313	97.815	4326895
ERR4797425	lineage3	Sensitive	4390130	65.56	4357810	98.047	4342188
ERR4797426	lineage2	Pre-XDR-TB	4362449	65.49	4349294	97.27	4306772
ERR4797427	lineage4	Sensitive	4405575	65.54	4385319	97.96	4349753
ERR4797428	lineage2	MDR-TB	4361279	65.54	4325412	97.551	4318413
ERR4797429	lineage3	MDR-TB	4804242	64.04	4783146	84.769	3928241
ERR4797430	lineage3	Sensitive	4380258	65.56	4362841	98.01	4336900
ERR4797431	lineage1	Sensitive	4375671	65.56	4351651	97.74	4327547
ERR4797432	lineage2	MDR-TB	4365679	65.51	4330769	97.313	4313495
ERR4797433	lineage1	Sensitive	4388373	65.52	4364896	97.106	4312106
ERR4797434	lineage1	RR-TB	4401117	65.56	4370875	97.692	4352718
ERR4797435	lineage1	Other	4390570	65.56	4366405	97.861	4353698
ERR4797436	lineage3	MDR-TB	4390103	65.54	4366994	98.142	4339693
ERR4797437	lineage3	Sensitive	4397644	65.57	4374470	97.685	4327357
ERR4797438	lineage2	Pre-XDR-TB	4362382	65.56	4339989	97.63	4322371
ERR4797439	lineage2	Pre-XDR-TB	4367112	65.58	4346972	97.491	4318395
ERR4797440	lineage2	Pre-XDR-TB	4377020	65.56	4358676	97.402	4320648
ERR4797441	lineage4	MDR-TB	4365802	65.48	4339850	97.38	4316306
ERR4797442	lineage4	Sensitive	4356558	65.5	4342156	97.168	4304777
ERR4797443	lineage3	Other	4383618	65.54	4370735	97.548	4327135
ERR4797444	lineage3	Sensitive	4388566	65.53	4353063	97.564	4332765
ERR4797445	lineage2	Pre-XDR-TB	4359699	65.56	4333036	97.597	4318694
ERR4797446	lineage1	Sensitive	4399491	65.54	4381994	97.696	4325665
ERR4797447	lineage1	Sensitive	4409538	65.53	4388314	97.553	4347919
ERR4797448	lineage3	Sensitive	4409369	65.55	4368741	98.086	4363153
ERR4797449	lineage3	Sensitive	4379812	65.51	4363670	97.649	4321078
ERR4797450	lineage1	Sensitive	4371606	65.48	4347309	97.414	4317807
ERR4797451	lineage4	MDR-TB	4376158	65.57	4356112	98.063	4340496
ERR4797452	lineage3	Other	4371668	65.54	4356673	97.181	4313294
ERR4797453	lineage2	Pre-XDR-TB	4368208	65.54	4352441	97.576	4322887
ERR4797454	lineage3	Other	4394335	65.51	4364244	97.462	4337579
ERR4797455	lineage3	Other	4393386	65.55	4374538	97.334	4328082
ERR4797456	lineage4	Other	4388814	65.56	4365169	97.598	4334728
ERR4797457	lineage4	XDR-TB	4386072	65.56	4368693	98.12	4346669
ERR4797458	lineage3	XDR-TB	4371934	65.54	4335422	97.889	4330854
ERR4797459	lineage2	MDR-TB	4386444	65.53	4362653	97.321	4324591
ERR4797460	lineage3	Other	4431923	65.57	4408194	97.979	4385229
ERR4797461	lineage3	Sensitive	4381575	65.56	4374003	97.914	4339310
ERR4797462	lineage1	Sensitive	4364295	65.48	4345748	97.218	4308775
ERR4797463	lineage3	Sensitive	4386443	65.57	4305720	98.026	4337247
ERR4797464	lineage4	Sensitive	4364482	65.51	4284939	97.479	4312814
ERR4797465	lineage4	Sensitive	4370369	65.59	4344248	97.815	4333689
ERR4797466	lineage1	Other	4377421	65.56	4347270	97.925	4331942
ERR4797467	lineage1	Other	4398119	65.56	4382782	97.637	4332713
ERR4797468	lineage2	Pre-XDR-TB	4452786	65.57	4434916	97.593	4407411
ERR4797469	lineage2	Pre-XDR-TB	4358468	65.59	4322757	97.571	4314271
ERR4797470	lineage3	Sensitive	4398071	65.53	4320428	97.754	4342332
ERR4797471	lineage4	Pre-XDR-TB	4396568	65.55	4381423	98.123	4350755
ERR4797472	lineage1	Sensitive	4366474	65.58	4329286	97.909	4327108
ERR4797473	lineage1	Other	4375669	65.57	4357176	97.66	4328448
ERR4797475	lineage3	Sensitive	4372937	65.48	4359373	97.601	4319929
ERR4797476	lineage1	Other	4373283	65.58	4343321	97.563	4325920
ERR4797477	lineage2	Sensitive	4391995	65.55	4363727	97.455	4326144
ERR4797478	lineage2	Pre-XDR-TB	4360722	65.57	4342630	97.515	4315882
ERR4797479	lineage2	Pre-XDR-TB	4379441	65.55	4352959	97.322	4316067
ERR4797480	lineage1	Sensitive	4364512	65.57	4315930	97.584	4322025
ERR4797481	lineage3	Pre-XDR-TB	4387447	65.52	4373164	97.179	4316736
ERR4797482	lineage4	Sensitive	4414123	65.55	4395274	98.072	4365305
ERR4797483	lineage4	Pre-XDR-TB	4411487	65.54	4388015	97.284	4345994
ERR4797484	lineage3	Sensitive	4385485	65.58	4362460	98.116	4341202
ERR4797485	lineage2	Pre-XDR-TB	4369983	65.52	4353851	97.253	4314063
ERR4797486	lineage4	Other	4370913	65.57	4358713	97.882	4331750
ERR4797487	lineage1	Sensitive	4383437	65.56	4357327	97.913	4333930
ERR4797488	lineage3	Sensitive	4379214	65.59	4359297	97.882	4336694
ERR4797489	lineage2	MDR-TB	4361658	65.49	4346246	97.155	4300373
ERR4797490	lineage4	MDR-TB	4363879	65.57	4296002	97.826	4330581
ERR4797491	lineage4	Pre-XDR-TB	4372661	65.58	4341288	97.863	4334361
ERR4797492	lineage2	Pre-XDR-TB	4369876	65.57	4356548	97.63	4324957
ERR4797493	lineage4	XDR-TB	4447394	63.29	4424364	68.589	3121617
ERR4797494	lineage3	Sensitive	4402341	65.49	4380099	97.807	4340170
ERR4797495	lineage3	Other	4416396	65.52	4378130	97.724	4343574
ERR4797496	lineage1	Other	4403181	65.52	4391157	97.491	4334385
ERR4797497	lineage1	HR-TB	4393960	65.54	4336619	97.492	4330586
ERR4797498	lineage2	XDR-TB	4377398	65.53	4365747	96.898	4310735
ERR4797499	lineage2	Pre-XDR-TB	4362532	65.58	4348166	97.773	4325429
ERR4797500	lineage3	Sensitive	4381726	65.56	4319730	97.971	4338652
ERR4797501	lineage2	Pre-XDR-TB	4375055	65.54	4352075	97.176	4316028
ERR4797502	lineage2	Pre-XDR-TB	4380263	65.54	4298303	97.352	4320604
ERR4797503	lineage2	Pre-XDR-TB	4383598	65.54	4366856	97.403	4319233
ERR4797504	lineage2	Pre-XDR-TB	4381583	65.54	4366014	97.187	4314769
ERR4797505	lineage3	Sensitive	4393799	65.55	4382552	97.785	4340820
ERR4797506	lineage2	Pre-XDR-TB	4364058	65.58	4332460	97.627	4322248
ERR4797507	lineage2	Pre-XDR-TB	4367691	65.58	4352915	97.585	4324828
ERR4797508	lineage2	MDR-TB	4376209	65.57	4264678	97.312	4318043
ERR4797509	lineage3	Sensitive	4383678	65.56	4368486	98.015	4341059
ERR4797510	lineage2	Pre-XDR-TB	4378317	65.56	4340267	97.397	4322353
ERR4797511	lineage2	MDR-TB	4365478	65.57	4351689	97.37	4313389
ERR4797512	lineage2	Pre-XDR-TB	4396162	65.54	4379097	97.281	4323635
ERR4797513	lineage3	Sensitive	4401256	65.56	4379904	97.588	4334183
ERR4797514	lineage3	MDR-TB	4386031	65.59	4278493	97.994	4340569
ERR4797515	lineage3	Sensitive	4364814	65.51	4343197	97.619	4324705
ERR4797516	lineage2	Pre-XDR-TB	4397391	65.56	4366023	97.284	4320374
ERR4797517	lineage2	Other	4373458	65.56	4359331	96.8	4298754
ERR4797518	lineage3	MDR-TB	4392443	65.56	4351233	97.814	4341679
ERR4797519	lineage2	Sensitive	4361038	65.54	4342920	96.827	4299973
ERR4797520	lineage4	Sensitive	4392873	65.5	4373493	97.565	4334709
ERR4797521	lineage2	XDR-TB	4379011	65.51	4357933	97.053	4322012
ERR4797522	lineage2	Pre-XDR-TB	4383172	65.53	4367324	97.339	4318424
ERR4797523	lineage2	Pre-XDR-TB	4377770	65.54	4358598	97.199	4316827
ERR4797524	lineage3	Pre-XDR-TB	4386658	65.53	4365296	97.183	4313131
ERR4797525	lineage2	Pre-XDR-TB	4359707	65.56	4277439	97.526	4317862
ERR4797526	lineage2	Pre-XDR-TB	4364899	65.57	4346727	97.379	4311837
ERR4797527	lineage2	Other	4386845	65.55	4280524	97.282	4322911
ERR4797528	lineage2	XDR-TB	4372519	65.54	4359420	96.985	4305568
ERR4797529	lineage2	MDR-TB	4380674	65.54	4363447	97.231	4312396
ERR4797530	lineage4	Other	4399855	65.58	4361198	98.117	4368175
ERR4797531	lineage3	Pre-XDR-TB	4362677	65.52	4340820	97.481	4316540
ERR4797532	lineage1	Other	4371981	65.51	4343353	97.332	4315643
ERR4797533	lineage3	Sensitive	4408812	65.53	4383326	97.426	4351191
ERR4797534	lineage1	Sensitive	4391637	65.57	4367793	97.878	4349600
ERR4797535	lineage2	Pre-XDR-TB	4354667	65.57	4326233	97.706	4320847
ERR4797536	lineage4	Sensitive	4380819	65.58	4342975	97.652	4329247
ERR4797537	lineage2	Pre-XDR-TB	4380763	65.54	4341161	97.474	4328297
ERR4797538	lineage1	Sensitive	4469620	65.5	4450605	97.51	4416372
ERR4797539	lineage2	MDR-TB	4383485	65.56	4365914	97.399	4322539
ERR4797540	lineage3	Sensitive	4390921	65.5	4348227	97.203	4338298
ERR4797541	lineage3	Sensitive	4382756	65.58	4358639	98.247	4345092
ERR4797542	lineage2	Pre-XDR-TB	4379979	65.55	4365346	97.321	4316745
ERR4797543	lineage3	Sensitive	4384785	65.55	4348106	97.606	4330352
ERR4797544	lineage2	Pre-XDR-TB	4363184	65.57	4350610	97.812	4328389
ERR4797545	lineage2	Pre-XDR-TB	4365555	65.58	4339621	97.646	4317040
ERR4797546	lineage3	Other	4381924	65.54	4351165	97.247	4319550
ERR4797547	lineage2	Pre-XDR-TB	4352539	65.52	4340024	97.252	4305773
ERR4797548	lineage3	Sensitive	4372552	65.58	4356594	98.167	4340346
ERR4797549	lineage2	MDR-TB	4388315	65.53	4372008	97.272	4316944
ERR4797550	lineage2	Pre-XDR-TB	4379724	65.54	4369502	97.333	4313590
ERR4797551	lineage2	Pre-XDR-TB	4362702	65.57	4343336	97.657	4321441
ERR4797552	lineage1	Other	4383448	65.55	4369568	97.526	4325985
ERR4797553	lineage2	Pre-XDR-TB	4369560	65.56	4360166	97.014	4308687
ERR4797554	lineage2	Sensitive	4385326	65.52	4362600	97.024	4325902
ERR4797555	lineage2	Pre-XDR-TB	4361436	65.57	4342471	97.734	4323351
ERR4797556	lineage2	Pre-XDR-TB	4364408	65.56	4272723	97.74	4321327
ERR4797557	lineage3	MDR-TB	4391952	65.52	4355107	97.348	4324614
ERR4797558	lineage2	MDR-TB	4351782	65.52	4340800	97.138	4297023
ERR4797559	lineage1	Other	4411033	65.55	4395829	97.535	4332129
ERR4797560	lineage2	Pre-XDR-TB	4368693	65.53	4351728	96.967	4305571
ERR4797561	lineage2	Pre-XDR-TB	4381329	65.57	4351809	97.472	4324634
ERR4797562	lineage2	Pre-XDR-TB	4362882	65.56	4277104	97.658	4320060
ERR4797563	lineage2	XDR-TB	4371223	65.52	4357262	97.041	4308647
ERR4797564	lineage2	Pre-XDR-TB	4363749	65.52	4353650	97.159	4309970
ERR4797565	lineage1	MDR-TB	4415187	65.52	4399219	96.922	4348895
ERR4797566	lineage3	MDR-TB	4375238	65.52	4353767	97.671	4324079
ERR4797567	lineage4	Pre-XDR-TB	4380888	65.59	4306544	98.216	4349486
ERR4797568	lineage3	Sensitive	4401531	65.54	4377829	98.005	4346754
ERR4797569	lineage3	Sensitive	4369979	65.59	4332520	97.804	4327711
ERR4797570	lineage2	Pre-XDR-TB	4386215	65.58	4359133	97.936	4340982
ERR4797571	lineage3	Other	4410223	65.52	4360790	97.834	4346810
ERR4797572	lineage4	Other	4387161	65.56	4371174	97.528	4328616
ERR4797573	lineage2	Pre-XDR-TB	4370232	65.54	4355384	96.878	4303367
ERR4797574	lineage4	Sensitive	4385885	65.56	4363369	97.708	4334644
ERR4797575	lineage1	Other	4367085	65.52	4337678	97.424	4313925
ERR4797576	lineage4	Other	4372696	65.53	4344345	97.219	4315349
ERR4797577	lineage4	MDR-TB	4389704	65.58	4370888	98.098	4349634
ERR4797578	lineage2	Pre-XDR-TB	4366921	65.57	4354311	97.554	4321385
ERR4797579	lineage2	Pre-XDR-TB	4383092	65.56	4364959	97.421	4321329
ERR4797580	lineage2	Pre-XDR-TB	4370253	65.57	4352040	97.595	4326036
ERR4797581	lineage2	Pre-XDR-TB	4379095	65.56	4360657	97.431	4320827
ERR4797582	lineage2	Pre-XDR-TB	4357782	65.58	4318855	97.594	4313898
ERR4797583	lineage3	Sensitive	4419684	65.54	4392620	97.831	4347343
ERR4797584	lineage3	Sensitive	4369142	65.58	4345718	97.916	4334628
ERR4797585	lineage1	Sensitive	4409355	65.57	4381497	97.938	4375176
ERR4797586	lineage2	Pre-XDR-TB	4364424	65.59	4348770	97.551	4312728
ERR4797587	lineage4	Pre-XDR-TB	4375990	65.54	4337766	97.395	4321743
ERR4797589	lineage1	Sensitive	4376475	65.57	4337958	98.01	4338943
ERR4797590	lineage3	Sensitive	4392277	65.57	4367164	97.745	4336686
ERR4797591	lineage3	MDR-TB	4375758	65.58	4355690	98.096	4333952
ERR4797592	lineage2	MDR-TB	4361754	65.6	4340124	97.808	4327890
ERR4797593	lineage3	Other	4385054	65.54	4364093	97.749	4336189
ERR4797594	lineage4	Other	4371711	65.53	4342994	97.2	4313858
ERR4797595	lineage4	Sensitive	4368232	65.59	4351634	98.043	4336386
ERR4797596	lineage2	Pre-XDR-TB	4361702	65.57	4352882	97.783	4324648
ERR4797597	lineage3	MDR-TB	4422986	65.49	4402354	97.502	4370458
ERR4797598	lineage3	Sensitive	4386756	65.49	4350018	97.574	4329352
ERR4797599	lineage1	Sensitive	4366228	65.59	4341478	97.979	4329134
ERR4797600	lineage2	XDR-TB	4374629	65.52	4363716	97.133	4311520
[truncated: 6,227 more rows]
