# Supplementary material for: Large-scale cryptic proteome mining revealed potential phage-mediated host-pathogen genetic exchange in Mycobacterium tuberculosis
Source: PLoS One. 2026 May 18;21(5):e0348602. doi: 10.1371/journal.pone.0348602 (PMC13183242; doi:10.1371/journal.pone.0348602)
Supplement: S2 Table — Representative medoids of sub-clusters after sub-stratification of cluster 19 of bin 2 were subjected to analysis with InterProScan and non-redundant BLASTp, and top hits for each query have been summarized. Note: These medoids showed no hit with BLASTp with M. tuberculosis selected in the species drop-down box to include in the BLASTp search. A: % identity, B: alignment length, C: Mismatches, D: gap opens, E: q. start, F: q. end, G: s. start, H: s. end, I: evalue, J: bit score. (XLSX) [file pone.0348602.s003.xlsx]

## Sheet: Sheet1
Title: Large-scale cryptic proteome mining revealed potential phage-mediated host-pathogen genetic exchange in Mycobacterium tuberculosis.
S2 Table: Domain characterization and sequence similarity of hypothetical, now partially characterized gene clusters. Representative medoids of sub-clusters after sub-stratification of cluster 19 of bin 2 were subjected to analysis with InterProScan and non-redundant BLASTp, and top hits for each query have been summarized. Note: These medoids showed no hit with BLASTp with M. tuberculosis select…
Cluster	Interproscan database		BLASTP results (26th Jul 2025)
	Databases	Annotation	query acc.ver	Subject acc.ver	Description	A	B	C	D	E	F	G	H	I	J
Cluster-0	No hit	No hit	SRR28044614.hypotheticals_NHGPLG_04361	GAA8777700.1	hypothetical protein BTM122_15320 [Helicobacter pylori]	95.429	175	8	0	1	175	138	312	2.18e-106	342
				EHH15223.1	hypothetical protein EGK_01283, partial [Macaca mulatta]	94.286	175	10	0	1	175	189	363	3.63e-113	338
				B34087	hypothetical protein (L1H 3' region) - human	94.857	175	9	0	1	175	189	363	3.46e-104	337
			SRR28045147.hypotheticals_BIACEJ_04208	EPS61417.1	hypothetical protein M569_13379, partial [Genlisea aurea]	91.156	147	13	0	1	147	187	333	1.37e-90	277
				GAA8777700.1	hypothetical protein BTM122_15320 [Helicobacter pylori]	91.156	147	13	0	1	147	141	287	6.93e-83	276
				XP_063641588.1	monocarboxylate transporter 2 isoform X1 [Pan troglodytes]	92.857	140	10	0	1	140	187	326	8.4e-85	274
			SRR28045442.hypotheticals_KKJPPF_04167	KAL4663785.1	hypothetical protein H8957_016405, partial [Semnopithecus entellus]	90.698	129	12	0	9	137	194	322	3.44e-71	242
				EAX06041.1	hCG1777785, partial [Homo sapiens]	93.023	129	9	0	9	137	96	224	4.43e-81	251
				8C8J_A	Chain A, RNA-directed DNA polymerase	90.588	85	8	0	53	137	1	85	5.29e-43	162
Cluster-1	mobidb-lite	consensus disorder prediction	SRR25340828.hypotheticals_HEHLFL_04272	CDQ87152.1	unnamed protein product [Oncorhynchus mykiss]	84.615	104	16	0	1	104	17	120	1.07e-55	187
				XP_055768112.1	uncharacterized protein LOC129843422 [Salvelinus fontinalis]	83.654	104	17	0	1	104	154	257	3.68e-55	184
				CDQ99414.1	unnamed protein product [Oncorhynchus mykiss]	87.255	102	13	0	1	102	203	304	3.76e-54	183
			SRR28044866.hypotheticals_IHHNGE_04246	XP_067525038.1	uncharacterized protein RO3G_14353 [Rhizopus delemar RA 99-880]	98.919	185	2	0	3	187	26	358	3.27e-155	482
				XP_067513792.1	uncharacterized protein RO3G_03100 [Rhizopus delemar RA 99-880]	98.919	185	2	0	3	187	26	257	1.29e-167	480
				XP_067528099.1	uncharacterized protein RO3G_17415 [Rhizopus delemar RA 99-880]	98.919	185	2	0	3	187	26	358	3.04e-166	480
			SRR28044866.hypotheticals_IHHNGE_04318	XP_067523212.1	uncharacterized protein RO3G_12527 [Rhizopus delemar RA 99-880]	96.667	240	8	0	14	253	119	358	3.27e-155	482
				KAG1618261.1	hypothetical protein G6F44_013012 [Rhizopus delemar]	96.667	240	8	0	14	253	18	257	1.29e-167	480
				KAG1537752.1	hypothetical protein G6F49_012718 [Rhizopus delemar]	96.25	240	9	0	14	253	119	358	3.04e-166	480
Cluster-2	PTHR25952, IPR053179	ENDO/EXONUCLEASE/PHOSPHATASE DOMAIN-CONTAINING PROTEIN, LINE-1 ORF2p reverse transcriptase/endonuclease	SRR18693857.hypotheticals_LAIMJN_04171	KAL0599612.1	retrotransposable element ORF2 protein [Plecturocebus cupreus]	83.168	101	17	0	1	101	52	152	4.11e-50	181
				KAL0607500.1	retrotransposable element ORF2 protein [Plecturocebus cupreus]	78.218	101	22	0	1	101	789	889	2.05e-49	179
				XP_063463407.1	cyclin-Y isoform X1 [Pan paniscus]	88.636	88	10	0	14	101	294	381	4.87e-49	174
			SRR26056450.hypotheticals_ADHKHD_04460	1207289A	reverse transcriptase related protein	83.019	106	18	0	1	106	852	957	1.83e-52	188
				B34087	hypothetical protein (L1H 3' region) - human	83.019	106	18	0	1	106	858	963	2.34e-52	188
				XP_063463407.1	cyclin-Y isoform X1 [Pan paniscus]	82.075	106	19	0	1	106	284	389	9e-54	187
			SRR28045510.hypotheticals_AIAKDC_04425	AAD04635.1	ORF2-like protein, partial [Homo sapiens]	90	120	12	0	1	120	348	467	3.2e-70	231
				QYK72834.1	Cas9-GENEWRITE [synthetic construct]	89.167	120	13	0	1	120	1998	2117	4.36e-67	231
				QYK72835.1	Cpf1-GENEWRITE [synthetic construct]	89.167	120	13	0	1	120	1937	2056	7.95e-67	231
Cluster-3	PF00078, PTHR19446, PS50878, IPR000477	Reverse transcriptase (RNA-dependent DNA polymerase), REVERSE TRANSCRIPTASES, Reverse transcriptase (RT) catalytic domain profile, Reverse transcriptase domain	ERR5979455.hypotheticals_NMICDA_04305	CAN0363988.1	unnamed protein product, partial [Ectocarpus sp. 1 AP-2014]	89.394	132	14	0	1	132	77	208	4.04e-76	239
				GAB3190135.1	hypothetical protein GCM10027259_61660 [Micromonospora palomenae]	88.636	132	15	0	1	132	85	216	2.72e-76	238
				GAA8777700.1	hypothetical protein BTM122_15320 [Helicobacter pylori]	87.879	132	16	0	1	132	651	782	6.26e-69	236
			SRR12199442.hypotheticals_IEPALI_04519	AAC51276.1	putative p150 [Homo sapiens]	86.175	217	30	0	1	217	667	883	1.02e-117	377
				WP_394292708.1	reverse transcriptase domain-containing protein [Fusobacterium necrophorum]	86.175	217	30	0	1	217	135	351	4.52e-122	376
				CAN0363988.1	unnamed protein product, partial [Ectocarpus sp. 1 AP-2014]	86.385	213	29	0	1	213	47	259	3.65e-127	374
			SRR28044603.hypotheticals_CPFCLI_04532	O00370.1	RecName: Full=LINE-1 retrotransposable element ORF2 protein; Short=ORF2p; Includes: RecName: Full=Reverse transcriptase; Includes: RecName: Full=Endonuclease	87.417	151	19	0	1	151	697	847	1.26e-81	273
				AAC51263.1	putative p150 [Homo sapiens]	87.417	151	19	0	1	151	697	847	1.48e-81	273
				CAN0363988.1	unnamed protein product, partial [Ectocarpus sp. 1 AP-2014]	88.079	151	18	0	1	151	77	227	8.15e-89	272
Cluster-4	MobiDBLite	consensus disorder prediction	SRR28044386.hypotheticals_EHCLKM_04343	KKW89479.1	hypothetical protein YP76_24800 [Sphingobium chungbukense]	68.519	108	34	0	1	108	2777	2884	4.6e-08	62.4
				WP_157035876.1	autotransporter outer membrane beta-barrel domain-containing protein [Sphingobium chungbukense]	68.519	108	34	0	1	108	2748	2855	4.65e-08	62.4
				MEI9850531.1	hypothetical protein WDN24_06365 [Sphingomonas sp.].	66.355	107	36	0	7	113	229	335	1.19e-07	61.2
			SRR28045963.hypotheticals_DAPOHD_04805	WP_395335958.1	hypothetical protein [Novosphingobium sp. BL-8H]	60.769	130	51	0	4	133	2014	2143	1.18e-09	69.3
				PZQ53325.1	MAG: hypothetical protein DI555_16925 [Novosphingobium pentaromativorans]	61.538	130	50	0	4	133	860	989	1.22e-09	69.3
				WP_159830884.1	autotransporter outer membrane beta-barrel domain-containing protein [Novosphingobium sp. TCA1]	61.538	130	50	0	4	133	2016	2145	1.4e-09	68.9
			SRR28045963.hypotheticals_DAPOHD_04923	WP_145907795.1	autotransporter outer membrane beta-barrel domain-containing protein [Sphingobium sp. TKS]	72.65	117	32	0	7	123	1749	1865	2.82e-20	97.4
				AMK26239.1	outer membrane autotransporter barrel domain-containing protein (plasmid) [Sphingobium sp. TKS]	72.65	117	32	0	7	123	1655	1771	2.96e-20	97.4
				WP_157035876.1	autotransporter outer membrane beta-barrel domain-containing protein [Sphingobium chungbukense]	71.795	117	33	0	7	123	1717	1833	1.09e-19	95.9
Cluster-5	G3DSA:3.30.70.1820, PF02994, G3DSA:3.30.70.1820, PF02994, G3DSA:1.20.5.390, PTHR11505, PF17489, G3DSA:1.20.5.390:FF:000005, Coil, G3DSA:3.30.70.1820:FF:000002, IPR043636, IPR004244, IPR035301	L1 transposable element, RRM domain, L1 transposable element RBD-like domain, L1 transposable element, trimerization domain, L1 TRANSPOSABLE ELEMENT-RELATED, L1 transposable element trimerization domain, LINE-1 retrotransposable element ORF1 protein, Coil, LINE-1 retrotransposable element ORF1 protein, L1 transposable element, RRM domain, Transposase, L1	SRR28044381.hypotheticals_CHFDOH_04556	XP_063671333.1	LINE-1 retrotransposable element ORF1 protein isoform X5 [Pan troglodytes]	88.205	195	23	0	1	195	11	205	1.26e-117	346
		, L1 transposable element, trimerization domain		GAA8906475.1	hypothetical protein Kyoto166A_0510 [Helicobacter pylori]	82.412	199	35	0	1	199	11	209	7.32e-111	330
				GAA6858918.1	hypothetical protein Kyoto206A_0580 [Helicobacter pylori]	83.59	195	32	0	1	195	11	205	8.73e-111	330
			SRR28045137.hypotheticals_KDEAGL_04189	AAC51272.1	p40 [Homo sapiens]	90	120	11	1	1	119	91	210	1.14e-65	213
				AAB60344.1	ORF1 [Homo sapiens]	92.92	113	8	0	1	113	91	203	1.18e-65	213
				AAC51265.1	p40 [Homo sapiens]	90.833	120	10	1	1	119	91	210	1.29e-65	213
			SRR28045684.hypotheticals_IBNCKM_04496	GAB0054170.1	hypothetical protein YGH029_14930 [Helicobacter pylori]	88.235	85	10	0	23	107	3	87	5.02e-46	158
				GAA8796872.1	hypothetical protein Kyoto149A_1190 [Helicobacter pylori]	87.059	85	11	0	23	107	3	87	7.83e-45	155
				GAA6858918.1	hypothetical protein Kyoto206A_0580 [Helicobacter pylori]	85.882	85	12	0	23	107	89	173	1.34e-43	155
Cluster-6	cd01647, PS50878, PTHR24559, G3DSA:3.10.10.10, PF00078, SSF56672, G3DSA:3.30.70.270, IPR000477, IPR053134, IPR043502, IPR043128	RT_LTR, Reverse transcriptase (RT) catalytic domain profile, TRANSPOSON TY3-I GAG-POL POLYPROTEIN, HIV Type 1 Reverse Transcriptase, subunit A, domain 1, Reverse transcriptase (RNA-dependent DNA polymerase), DNA/RNA polymerases, Reverse transcriptase/Diguanylate cyclase domain	SRR14042995.hypotheticals_PIGPIL_04712	XP_068466272.1	uncharacterized protein [Phaseolus vulgaris]	91.367	139	12	0	1	139	510	648	3.43e-82	271
				XP_068498423.1	uncharacterized protein [Phaseolus vulgaris]	89.928	139	14	0	1	139	624	762	9.1e-83	270
				XP_068497469.1	uncharacterized protein [Phaseolus vulgaris]	91.367	139	12	0	1	139	814	952	6.03e-81	270
			SRR14043011.hypotheticals_DIOAPD_04605	XP_068502633.1	uncharacterized protein [Phaseolus vulgaris]	95.238	105	5	0	1	105	850	954	1.78e-60	211
				XP_068504671.1	uncharacterized protein [Phaseolus vulgaris]	90.476	105	10	0	1	105	736	840	4.99e-59	206
				XP_068486920.1	uncharacterized protein [Phaseolus vulgaris]	90.476	105	10	0	1	105	604	708	9.17e-58	203
			SRR14043053.hypotheticals_EGKFBC_04806	XP_068503870.1	uncharacterized protein [Phaseolus vulgaris]	92.414	145	11	0	1	145	36	180	1.14e-91	288
				XP_068498423.1	uncharacterized protein [Phaseolus vulgaris]	91.724	145	12	0	1	145	584	728	1.14e-89	288
				XP_068466272.1	uncharacterized protein [Phaseolus vulgaris]	91.724	145	12	0	1	145	470	614	2.27e-88	288
Cluster-7	cd01650, PF00078, SSF56672, PS50878, PTHR19446, IPR000477, IPR043502, IPR000477	REVERSE TRANSCRIPTASES, RT_nLTR_like, Reverse transcriptase (RNA-dependent DNA polymerase), DNA/RNA polymerases, Reverse transcriptase (RT), catalytic domain profile, REVERSE TRANSCRIPTASES, Reverse transcriptase domain, DNA/RNA polymerase superfamily, Reverse transcriptase domain	SRR18149499.hypotheticals_HLCMGI_04161	GAA8777700.1	hypothetical protein BTM122_15320 [Helicobacter pylori]	96.094	128	5	0	19	146	438	565	6.7e-75	254
				KAL4661141.1	hypothetical protein H8957_016454, partial [Semnopithecus entellus]	96.094	128	5	0	19	146	484	611	3.98e-75	253
				O00370.1	RecName: Full=LINE-1 retrotransposable element ORF2 protein; Short=ORF2p; Includes: RecName: Full=Reverse transcriptase; Includes: RecName: Full=Endonuclease	95.312	128	6	0	19	146	484	611	2.22e-74	253
			SRR28044381.hypotheticals_CHFDOH_04422	ABE73456.1	endonuclease/reverse transcriptase [Pan troglodytes]	90.909	143	13	0	1	143	460	602	7.98e-82	274
				AAG27485.1	NAG13 [Homo sapiens]	92.199	141	11	0	1	141	108	248	1.04e-87	273
				8C8J_A	Chain A, RNA-directed DNA polymerase	90.21	143	14	0	1	143	222	364	6.19e-82	269
			SRR28044396.hypotheticals_LCNOCM_04156	QYK72834.1	Cas9-GENEWRITE [synthetic construct]	92.701	137	10	0	1	137	1667	1803	6.46e-77	261
				8C8J_A	Chain A, RNA-directed DNA polymerase	92.701	137	10	0	1	137	266	402	1.24e-78	260
				AAA88037.1	unknown protein, partial [Homo sapiens]	92.701	137	10	0	1	137	420	556	1.4e-76	259
