# Supplementary material for: Large-scale cryptic proteome mining revealed potential phage-mediated host-pathogen genetic exchange in Mycobacterium tuberculosis
Source: PLoS One. 2026 May 18;21(5):e0348602. doi: 10.1371/journal.pone.0348602 (PMC13183242; doi:10.1371/journal.pone.0348602)
Supplement: S3 Table — (XLSX) [file pone.0348602.s004.xlsx]

## Sheet: Supplementary Table 3 060426
Title: Large-scale cryptic proteome mining revealed potential phage-mediated host-pathogen genetic exchange in Mycobacterium tuberculosis.
S3 Table: CheckM2 analysis of cluster 19 genomes showing genome completeness and contamination details.
SRA Accession ID	Hypothetical protein identifier	Completeness	Contamination
SRR14043023	FHIOOO_04733	99.73	0.1
SRR14043041	KKBBHC_04812	99.98	0.1
SRR14043041	KKBBHC_04756	99.98	0.1
SRR14043023	FHIOOO_04783	99.73	0.1
SRR14043023	FHIOOO_04596	99.73	0.1
SRR14043023	FHIOOO_04726	99.73	0.1
SRR14043041	KKBBHC_04660	99.98	0.1
SRR14043023	FHIOOO_04652	99.73	0.1
SRR14043041	KKBBHC_04816	99.98	0.1
SRR14043023	FHIOOO_04582	99.73	0.1
SRR14043013	CFCJEC_04810	100	0.13
SRR14043013	CFCJEC_04938	100	0.13
SRR14043013	CFCJEC_04839	100	0.13
SRR14043013	CFCJEC_04925	100	0.13
SRR14043050	AMGDIH_04803	99.88	0.13
SRR14043050	AMGDIH_04594	99.88	0.13
SRR14043013	CFCJEC_04921	100	0.13
SRR14043050	AMGDIH_04782	99.88	0.13
SRR14043013	CFCJEC_04834	100	0.13
SRR14043050	AMGDIH_04795	99.88	0.13
SRR14043013	CFCJEC_04833	100	0.13
SRR14042995	PIGPIL_04566	100	0.14
SRR14042995	PIGPIL_04716	100	0.14
SRR14042995	PIGPIL_04715	100	0.14
SRR14042995	PIGPIL_04761	100	0.14
SRR14042995	PIGPIL_04711	100	0.14
SRR14042995	PIGPIL_04712	100	0.14
SRR14042995	PIGPIL_04765	100	0.14
SRR14042996	LPMEOF_04750	100	0.15
SRR14042996	LPMEOF_04743	100	0.15
SRR14042996	LPMEOF_04587	100	0.15
SRR14042996	LPMEOF_04735	100	0.15
SRR14042996	LPMEOF_04769	100	0.15
SRR14042996	LPMEOF_04772	100	0.15
SRR28045529	CAHDKP_04164	100	0.17
SRR28045529	CAHDKP_04958	100	0.17
SRR28045529	CAHDKP_04270	100	0.17
SRR28045529	CAHDKP_04649	100	0.17
SRR28045529	CAHDKP_04961	100	0.17
SRR28045143	CBGAJF_04744	100	0.19
SRR28045143	CBGAJF_04313	100	0.19
SRR28045143	CBGAJF_04524	100	0.19
SRR28045143	CBGAJF_04566	100	0.19
SRR28045143	CBGAJF_04191	100	0.19
SRR28045143	CBGAJF_04181	100	0.19
SRR28045143	CBGAJF_04365	100	0.19
SRR28045143	CBGAJF_04722	100	0.19
SRR14043001	HCNGGK_04778	96.69	0.2
SRR14043008	GANEJB_04614	99.98	0.2
SRR14043035	GEFMIJ_04568	100	0.21
SRR14043053	EGKFBC_04792	100	0.21
SRR14043053	EGKFBC_04651	100	0.21
SRR14043053	EGKFBC_04530	100	0.21
SRR14043035	GEFMIJ_04752	100	0.21
SRR14043035	GEFMIJ_04543	100	0.21
SRR14043053	EGKFBC_04656	100	0.21
SRR14043053	EGKFBC_04663	100	0.21
SRR14043011	DIOAPD_04660	100	0.21
SRR14043053	EGKFBC_04658	100	0.21
SRR14043053	EGKFBC_04799	100	0.21
SRR14043011	DIOAPD_04615	100	0.21
SRR14043035	GEFMIJ_04770	100	0.21
SRR14043011	DIOAPD_04771	100	0.21
SRR14043035	GEFMIJ_04765	100	0.21
SRR14043011	DIOAPD_04548	100	0.21
SRR14043053	EGKFBC_04806	100	0.21
SRR14043011	DIOAPD_04608	100	0.21
SRR28046081	MKNCNH_04132	100	0.21
SRR14043053	EGKFBC_04773	100	0.21
SRR14043053	EGKFBC_04604	100	0.21
SRR14043011	DIOAPD_04772	100	0.21
SRR14043035	GEFMIJ_04792	100	0.21
SRR28046081	MKNCNH_04248	100	0.21
SRR14043011	DIOAPD_04523	100	0.21
SRR14043011	DIOAPD_04605	100	0.21
SRR14043053	EGKFBC_04810	100	0.21
SRR18149448	GPBEIL_04122	100	0.22
SRR28045377	HPOJGI_04159	100	0.22
SRR28045078	JENHPK_04151	100	0.22
SRR14043025	ILAMNP_04803	99.97	0.23
SRR14042999	LFFGGG_04759	99.99	0.23
SRR14043025	ILAMNP_04787	99.97	0.23
SRR14043025	ILAMNP_04893	99.97	0.23
SRR28045910	CJDDKH_04119	100	0.23
SRR28045510	AIAKDC_04170	100	0.23
SRR14042999	LFFGGG_04780	99.99	0.23
SRR28045241	EHONEG_04200	100	0.23
SRR28045508	CHFHHN_04186	100	0.23
SRR28045241	EHONEG_04157	100	0.23
SRR14043025	ILAMNP_04905	99.97	0.23
SRR14042999	LFFGGG_04774	99.99	0.23
SRR28045510	AIAKDC_04165	100	0.23
SRR14042999	LFFGGG_04501	99.99	0.23
SRR14042999	LFFGGG_04772	99.99	0.23
SRR14043025	ILAMNP_04868	99.97	0.23
SRR28045510	AIAKDC_04425	100	0.23
SRR14043025	ILAMNP_04819	99.97	0.23
SRR28045241	EHONEG_04138	100	0.23
SRR28045508	CHFHHN_04157	100	0.23
SRR28045508	CHFHHN_04253	100	0.23
SRR28045508	CHFHHN_04146	100	0.23
SRR28045508	CHFHHN_04189	100	0.23
SRR14042999	LFFGGG_04612	99.99	0.23
SRR28046036	NFGJHL_04200	100	0.23
SRR14043025	ILAMNP_04779	99.97	0.23
SRR14042999	LFFGGG_04770	99.99	0.23
SRR12199396	JBJOFM_04432	99.98	0.24
SRR12199396	JBJOFM_04391	99.98	0.24
SRR28045504	DKJBNF_04118	100	0.24
SRR28045702	GNDJMP_04140	100	0.24
SRR28045786	AJIDIH_04255	100	0.24
SRR28045576	FADGIF_04175	100	0.24
SRR17856649	JDNHAC_04152	100	0.24
SRR28045621	JHJGJA_04284	100	0.24
SRR28045786	AJIDIH_04361	100	0.24
SRR28045512	FIHFKH_04165	100	0.24
SRR28045702	GNDJMP_04133	100	0.24
SRR28045504	DKJBNF_04309	100	0.24
SRR28045512	FIHFKH_04144	100	0.24
SRR28045702	GNDJMP_04208	100	0.24
SRR12199396	JBJOFM_04434	99.98	0.24
SRR28045621	JHJGJA_04160	100	0.24
SRR28045621	JHJGJA_04188	100	0.24
SRR28045621	JHJGJA_04353	100	0.24
SRR28045512	FIHFKH_04176	100	0.24
SRR28045504	DKJBNF_04190	100	0.24
SRR28045684	IBNCKM_04173	100	0.25
SRR28044976	IDKAKO_04246	100	0.25
SRR14043042	FOKMDP_04679	100	0.25
SRR28044377	PLAELM_04224	100	0.25
SRR28045729	CKCMMF_04126	100	0.25
SRR28044377	PLAELM_04210	100	0.25
SRR28046055	CHGNHP_04257	100	0.25
SRR28046049	NEOHOG_04211	100	0.25
SRR28045524	DJDHCE_04223	100	0.25
SRR28045684	IBNCKM_04166	100	0.25
SRR28045684	IBNCKM_04496	100	0.25
SRR28045729	CKCMMF_04153	100	0.25
SRR28045442	KKJPPF_04356	100	0.26
SRR18693857	LAIMJN_04175	100	0.26
SRR26056406	NPAPKE_04119	100	0.26
SRR14042997	IENFPN_04509	99.99	0.26
SRR26056406	NPAPKE_04145	100	0.26
SRR28046065	CCEJGI_04136	100	0.26
SRR28045139	IFALPG_04252	100	0.26
SRR28045700	MIECBM_04475	100	0.26
SRR28044381	CHFDOH_04197	100	0.26
SRR28044381	CHFDOH_04556	100	0.26
SRR14042997	IENFPN_04825	99.99	0.26
SRR28045700	MIECBM_04437	100	0.26
SRR14042997	IENFPN_04757	99.99	0.26
SRR28044516	KOBCLA_04280	100	0.26
SRR28045527	BBAKBF_04433	100	0.26
SRR14042997	IENFPN_04755	99.99	0.26
SRR28045700	MIECBM_04483	100	0.26
SRR26056450	ADHKHD_04565	100	0.26
SRR26056450	ADHKHD_04646	100	0.26
SRR28044918	GMKAOC_04255	100	0.26
SRR28045824	PMNMOM_04535	100	0.26
SRR28045442	KKJPPF_04381	100	0.26
SRR28046065	CCEJGI_04255	100	0.26
SRR28045442	KKJPPF_04314	100	0.26
SRR28044918	GMKAOC_04218	100	0.26
SRR28045469	KONMKF_04258	100	0.26
SRR28044381	CHFDOH_04422	100	0.26
SRR14043046	NPAOEA_04808	99.99	0.26
SRR28045824	PMNMOM_04212	100	0.26
SRR28045469	KONMKF_04252	100	0.26
SRR14042997	IENFPN_04754	99.99	0.26
SRR26056450	ADHKHD_04188	100	0.26
SRR28044918	GMKAOC_04298	100	0.26
SRR14042997	IENFPN_04837	99.99	0.26
SRR28044918	GMKAOC_04252	100	0.26
SRR28045442	KKJPPF_04167	100	0.26
SRR28045700	MIECBM_04505	100	0.26
SRR28044381	CHFDOH_04482	100	0.26
SRR28044405	FGKMHL_04155	100	0.26
SRR28045176	OCGHNG_04201	100	0.26
SRR26056450	ADHKHD_04284	100	0.26
SRR28044381	CHFDOH_04351	100	0.26
SRR28044405	FGKMHL_04243	100	0.26
SRR28045700	MIECBM_04423	100	0.26
SRR28045824	PMNMOM_04467	100	0.26
SRR28045073	HDACBF_04191	100	0.26
SRR26056439	NGHCOL_04164	100	0.26
SRR14042997	IENFPN_04756	99.99	0.26
SRR28045824	PMNMOM_04287	100	0.26
ERR5979413	NJHFPD_04324	100	0.26
SRR28045442	KKJPPF_04274	100	0.26
SRR28044381	CHFDOH_04552	100	0.26
SRR26056439	NGHCOL_04173	100	0.26
SRR28045912	GPKOKD_04426	100	0.26
SRR28044288	CFJEDD_04170	100	0.26
SRR28044405	FGKMHL_04149	100	0.26
SRR28045824	PMNMOM_04154	100	0.26
SRR28046059	PJCPLM_04247	100	0.26
SRR28045912	GPKOKD_04388	100	0.26
SRR28045824	PMNMOM_04417	100	0.26
SRR28044381	CHFDOH_04357	100	0.26
SRR14043046	NPAOEA_04717	99.99	0.26
SRR28046059	PJCPLM_04263	100	0.26
SRR28046065	CCEJGI_04162	100	0.26
SRR28045700	MIECBM_04793	100	0.26
SRR26056450	ADHKHD_04460	100	0.26
SRR26056450	ADHKHD_04649	100	0.26
SRR28044381	CHFDOH_04330	100	0.26
SRR14042997	IENFPN_04861	99.99	0.26
SRR18693857	LAIMJN_04171	100	0.26
SRR28045824	PMNMOM_04330	100	0.26
SRR18593225	LMDBIO_04320	100	0.27
SRR28044849	MHADGH_04199	100	0.27
SRR28045108	LIFNOG_04304	100	0.27
SRR28044939	KMMAPL_04137	100	0.27
SRR28045108	LIFNOG_04295	100	0.27
SRR28046098	LGHJIO_04310	100	0.27
SRR28044849	MHADGH_04166	100	0.27
SRR18593230	CJHBLM_04478	100	0.27
SRR28045454	GBFFLN_04458	100	0.27
SRR28045470	NCPFBN_04385	100	0.27
SRR28045470	NCPFBN_04308	100	0.27
SRR28045588	OAKHBH_04423	100	0.27
SRR28045454	GBFFLN_04174	100	0.27
SRR28045628	FIENBH_04184	100	0.27
SRR28044296	JEICID_04565	99.98	0.27
SRR28045162	IBJCAD_04216	100	0.27
SRR28026767	DMNAFP_04174	100	0.27
SRR28044939	KMMAPL_04237	100	0.27
SRR28045108	LIFNOG_04308	100	0.27
SRR28045470	NCPFBN_04364	100	0.27
SRR28045470	NCPFBN_04462	100	0.27
SRR18593225	LMDBIO_04446	100	0.27
SRR28045470	NCPFBN_04199	100	0.27
SRR28045162	IBJCAD_04156	100	0.27
SRR28045454	GBFFLN_04225	100	0.27
SRR28045162	IBJCAD_04229	100	0.27
SRR28045697	CGOCBB_04160	100	0.27
SRR28044524	NAGHPG_04292	100	0.27
SRR28045470	NCPFBN_04408	100	0.27
SRR28044849	MHADGH_04142	100	0.27
SRR28045588	OAKHBH_04438	100	0.27
SRR28044675	CJBOIK_04156	100	0.27
SRR28045470	NCPFBN_04598	100	0.27
SRR28044849	MHADGH_04200	100	0.27
SRR18593230	CJHBLM_04532	100	0.27
SRR28045454	GBFFLN_04459	100	0.27
SRR18149500	FAKNOD_04157	100	0.27
SRR28045470	NCPFBN_04477	100	0.27
SRR28045515	GFHOFA_04374	100	0.27
SRR28044872	JGNGJG_04173	100	0.27
SRR28045137	KDEAGL_04150	100	0.27
SRR28045697	CGOCBB_04365	100	0.27
SRR28045470	NCPFBN_04516	100	0.27
SRR28044760	AGKAOG_04220	100	0.27
SRR28044914	CPKCJE_04154	100	0.27
SRR28045137	KDEAGL_04189	100	0.27
SRR18593230	CJHBLM_04167	100	0.27
SRR28045100	IEOBDD_04144	100	0.27
SRR28045137	KDEAGL_04221	100	0.27
SRR28045454	GBFFLN_04164	100	0.27
SRR28045697	CGOCBB_04369	100	0.27
SRR28044849	MHADGH_04190	100	0.27
SRR28045588	OAKHBH_04302	100	0.27
SRR28044534	DMDKIM_04196	100	0.27
SRR28045470	NCPFBN_04283	100	0.27
SRR28044410	OMDPHJ_04137	100	0.27
SRR28045137	KDEAGL_04158	100	0.27
SRR28045137	KDEAGL_04194	100	0.27
SRR28045470	NCPFBN_04488	100	0.27
SRR28045470	NCPFBN_04490	100	0.27
SRR28045470	NCPFBN_04585	100	0.27
SRR28044293	BGEKLE_04199	100	0.27
SRR28044296	JEICID_04567	99.98	0.27
SRR18593230	CJHBLM_04233	100	0.27
SRR28044296	JEICID_04554	99.98	0.27
SRR28044380	OACHDE_04122	100	0.27
SRR28044872	JGNGJG_04205	100	0.27
SRR28045470	NCPFBN_04217	100	0.27
SRR28044866	IHHNGE_04350	100	0.28
SRR28044866	IHHNGE_04529	100	0.28
SRR28044362	JBDJLF_04173	100	0.28
SRR28044866	IHHNGE_04427	100	0.28
SRR28044866	IHHNGE_04551	100	0.28
SRR28044866	IHHNGE_04384	100	0.28
SRR28044866	IHHNGE_04461	100	0.28
SRR28044866	IHHNGE_04444	100	0.28
SRR28044396	LCNOCM_04326	100	0.28
SRR28044866	IHHNGE_04318	100	0.28
SRR28044396	LCNOCM_04132	100	0.28
SRR11348151	OCJDOC_04173	100	0.28
SRR28044866	IHHNGE_04192	100	0.28
SRR28044866	IHHNGE_04214	100	0.28
SRR28044866	IHHNGE_04278	100	0.28
SRR28044866	IHHNGE_04186	100	0.28
SRR28044811	GGKCGG_04231	100	0.28
SRR28044866	IHHNGE_04315	100	0.28
SRR28044866	IHHNGE_04454	100	0.28
SRR28044866	IHHNGE_04345	100	0.28
SRR28044866	IHHNGE_04415	100	0.28
SRR28044866	IHHNGE_04451	100	0.28
SRR28044866	IHHNGE_04531	100	0.28
SRR28046053	DDKDGC_04155	100	0.28
SRR28044370	GCBBGL_04491	100	0.28
SRR28044808	FFCMAA_04296	100	0.28
SRR28044866	IHHNGE_04218	100	0.28
SRR28044866	IHHNGE_04409	100	0.28
SRR28044370	GCBBGL_04172	100	0.28
SRR28044808	FFCMAA_04315	100	0.28
SRR28045164	EKCIJI_04238	100	0.28
SRR11348151	OCJDOC_04148	100	0.28
SRR28044866	IHHNGE_04368	100	0.28
SRR28044866	IHHNGE_04521	100	0.28
SRR28044866	IHHNGE_04450	100	0.28
SRR11348151	OCJDOC_04195	100	0.28
SRR28044866	IHHNGE_04246	100	0.28
SRR28044411	NMCGJM_04625	100	0.28
SRR28044362	JBDJLF_04225	100	0.28
SRR28044852	GJBGLP_04121	100	0.28
SRR28044866	IHHNGE_04319	100	0.28
SRR28044866	IHHNGE_04219	100	0.28
SRR28044866	IHHNGE_04261	100	0.28
SRR28044866	IHHNGE_04311	100	0.28
SRR28044866	IHHNGE_04268	100	0.28
SRR28044866	IHHNGE_04240	100	0.28
SRR28044866	IHHNGE_04366	100	0.28
SRR28044866	IHHNGE_04411	100	0.28
SRR28044866	IHHNGE_04369	100	0.28
SRR28044600	FANDHB_04161	100	0.28
SRR12199449	EPFNGE_04225	100	0.28
SRR11348151	OCJDOC_04154	100	0.28
SRR28044396	LCNOCM_04206	100	0.28
SRR11348151	OCJDOC_04201	100	0.28
SRR28044866	IHHNGE_04559	100	0.28
SRR28044407	FENPKC_04181	100	0.28
SRR28045164	EKCIJI_04276	100	0.28
SRR11348151	OCJDOC_04243	100	0.28
SRR28044396	LCNOCM_04156	100	0.28
SRR28044866	IHHNGE_04341	100	0.28
SRR28045821	DPEJIP_04186	100	0.28
SRR28044391	IIDIGJ_04295	100	0.28
SRR28044866	IHHNGE_04344	100	0.28
SRR11348151	OCJDOC_04183	100	0.28
SRR28044866	IHHNGE_04540	100	0.28
SRR28044852	GJBGLP_04170	100	0.28
SRR28045164	EKCIJI_04261	100	0.28
SRR28044370	GCBBGL_04402	100	0.28
ERR5979434	LACNEK_04246	100	0.28
SRR28044808	FFCMAA_04239	100	0.28
SRR28045243	KHANLF_04171	100	0.28
SRR28044808	FFCMAA_04195	100	0.28
SRR28044907	KKOIJP_04258	100	0.28
SRR28044866	IHHNGE_04442	100	0.28
SRR28045243	KHANLF_04301	100	0.28
SRR28044382	MFCMBP_04188	100	0.28
SRR18593216	FMGGII_04404	100	0.28
SRR28044866	IHHNGE_04437	100	0.28
SRR28044396	LCNOCM_04239	100	0.28
SRR28044609	EOKIPI_04175	100	0.28
SRR28044907	KKOIJP_04429	100	0.28
SRR28044362	JBDJLF_04237	100	0.28
SRR28044811	GGKCGG_04301	100	0.28
SRR18593216	FMGGII_04215	100	0.28
SRR28044411	NMCGJM_04318	100	0.28
SRR28044609	EOKIPI_04261	100	0.28
SRR18593223	CMONOP_04239	100	0.28
SRR28044370	GCBBGL_04147	100	0.28
SRR28044519	GCPGEK_04120	100	0.28
SRR28044368	IBLDPG_04284	100	0.28
SRR28044776	MPLDPN_04210	100	0.28
SRR28045172	KAINPB_04215	100	0.28
ERR5979434	LACNEK_04226	100	0.28
SRR28044368	IBLDPG_04267	100	0.28
SRR28044802	OGAANE_04145	100	0.28
SRR28044391	IIDIGJ_04203	100	0.28
SRR28045599	LOPHDA_04095	100	0.28
SRR28044866	IHHNGE_04271	100	0.28
SRR28044370	GCBBGL_04374	100	0.28
SRR28044396	LCNOCM_04279	100	0.28
SRR28044776	MPLDPN_04127	100	0.28
SRR28045599	LOPHDA_04097	100	0.28
SRR11348151	OCJDOC_04222	100	0.28
SRR28044866	IHHNGE_04258	100	0.28
SRR28044391	IIDIGJ_04345	100	0.28
SRR28044808	FFCMAA_04293	100	0.28
SRR28044808	FFCMAA_04345	100	0.28
SRR28044866	IHHNGE_04449	100	0.28
SRR28044911	JMEDKI_04146	100	0.28
SRR28045050	JBMDBJ_04134	100	0.28
SRR18149446	HAPCOD_04152	100	0.28
SRR28044866	IHHNGE_04158	100	0.28
SRR28045050	JBMDBJ_04199	100	0.28
SRR28044811	GGKCGG_04252	100	0.28
SRR28044866	IHHNGE_04272	100	0.28
SRR28044390	JHJMIP_04236	100	0.29
SRR14042993	KFBFFK_04633	99.99	0.29
SRR12199452	JGJPMB_04620	100	0.29
SRR14042993	KFBFFK_04623	99.99	0.29
SRR14042993	KFBFFK_04721	99.99	0.29
SRR28044611	NCCCOB_04592	100	0.29
SRR28045049	ABIOMN_04154	100	0.29
SRR14042993	KFBFFK_04749	99.99	0.29
SRR14042993	KFBFFK_04520	99.99	0.29
SRR26056414	GPJAJJ_04331	100	0.29
SRR28044373	MCCAHA_04214	100	0.29
SRR12416835	MGKCJN_04107	100	0.29
SRR26056414	GPJAJJ_04254	100	0.29
SRR18593219	JOEOKP_04344	100	0.29
SRR14042993	KFBFFK_04752	99.99	0.29
SRR28044877	PLBIKJ_04151	100	0.29
SRR28044599	BBPBJF_04319	100	0.29
SRR28044615	GKBBPP_04177	100	0.29
SRR28044605	JKIKOL_04247	100	0.29
SRR14042993	KFBFFK_04738	99.99	0.29
SRR14042993	KFBFFK_04711	99.99	0.29
SRR28044599	BBPBJF_04158	100	0.29
SRR28045279	DBBDKG_05026	100	0.29
SRR28045279	DBBDKG_04239	100	0.29
ERR5979424	LGNHBG_04340	100	0.29
SRR28045279	DBBDKG_04387	100	0.29
SRR14042993	KFBFFK_04805	99.99	0.29
ERR5979424	LGNHBG_04320	100	0.29
SRR28045279	DBBDKG_04853	100	0.29
SRR28045741	LOFHJD_04137	100	0.29
SRR28044910	HGKEGP_04149	100	0.29
SRR26056414	GPJAJJ_04623	100	0.29
SRR28044475	FOEMBE_04378	100	0.29
SRR26056414	GPJAJJ_04448	100	0.29
SRR28044611	NCCCOB_04430	100	0.29
SRR28044373	MCCAHA_04295	100	0.29
SRR28045695	KBLEGL_04524	100	0.29
SRR28045223	LABCMN_04155	100	0.29
SRR28045279	DBBDKG_05087	100	0.29
SRR26056414	GPJAJJ_04430	100	0.29
SRR28045135	CJDHPG_04191	100	0.29
SRR28045279	DBBDKG_04299	100	0.29
SRR28044605	JKIKOL_04230	100	0.29
SRR28044877	PLBIKJ_04192	100	0.29
SRR14042993	KFBFFK_04767	99.99	0.29
SRR28044910	HGKEGP_04268	100	0.29
SRR28044877	PLBIKJ_04147	100	0.29
SRR28045701	MEIEOM_04266	100	0.29
ERR5979424	LGNHBG_04267	100	0.29
SRR28044373	MCCAHA_04265	100	0.29
SRR14042993	KFBFFK_04803	99.99	0.29
SRR26056414	GPJAJJ_04506	100	0.29
ERR5979424	LGNHBG_04283	100	0.29
SRR28045279	DBBDKG_04911	100	0.29
SRR28045701	MEIEOM_04448	100	0.29
ERR5979424	LGNHBG_04502	100	0.29
SRR14042993	KFBFFK_04806	99.99	0.29
SRR28045701	MEIEOM_04582	100	0.29
SRR26056414	GPJAJJ_04370	100	0.29
SRR26056414	GPJAJJ_04531	100	0.29
SRR28045695	KBLEGL_04280	100	0.29
SRR28044877	PLBIKJ_04258	100	0.29
SRR28044877	PLBIKJ_04235	100	0.29
SRR14042993	KFBFFK_04518	99.99	0.29
SRR17856652	CBDMLP_04155	100	0.29
SRR28045695	KBLEGL_04273	100	0.29
SRR28044877	PLBIKJ_04325	100	0.29
SRR14042993	KFBFFK_04741	99.99	0.29
SRR28044877	PLBIKJ_04291	100	0.29
SRR28045205	HJDCFJ_04445	100	0.3
SRR12199416	BDCJJF_04593	100	0.3
SRR28045689	FDFELF_04210	100	0.3
SRR12199416	BDCJJF_04288	100	0.3
SRR28044601	MAFNBF_04469	100	0.3
SRR28044374	MKNKCM_04153	100	0.3
SRR28044601	MAFNBF_04577	100	0.3
SRR12199416	BDCJJF_04338	100	0.3
SRR28044586	BEDGOG_04242	100	0.3
SRR28044626	OEPAHA_04121	100	0.3
SRR28044601	MAFNBF_04777	100	0.3
SRR28045694	NMBFMJ_04517	100	0.3
SRR28044607	GIIELA_04241	100	0.3
SRR28044374	MKNKCM_04514	100	0.3
SRR28045205	HJDCFJ_04303	100	0.3
SRR12199399	OBCCAD_04311	100	0.3
SRR12199416	BDCJJF_04568	100	0.3
SRR28045205	HJDCFJ_04597	100	0.3
SRR28044389	DADDHO_04206	100	0.3
SRR28045103	JEMHAJ_04039	100	0.3
SRR28045205	HJDCFJ_04393	100	0.3
SRR28045205	HJDCFJ_04426	100	0.3
SRR28045205	HJDCFJ_04186	100	0.3
SRR28045746	ODHEGC_04409	100	0.3
SRR28045205	HJDCFJ_04280	100	0.3
SRR28044601	MAFNBF_04357	100	0.3
SRR28045205	HJDCFJ_04284	100	0.3
SRR28044607	GIIELA_04254	100	0.3
SRR28045205	HJDCFJ_04598	100	0.3
SRR28044374	MKNKCM_04616	100	0.3
SRR28044626	OEPAHA_04139	100	0.3
SRR28044374	MKNKCM_04468	100	0.3
SRR28044601	MAFNBF_04339	100	0.3
SRR28045205	HJDCFJ_04475	100	0.3
SRR28044374	MKNKCM_04461	100	0.3
SRR12199416	BDCJJF_04320	100	0.3
SRR28045205	HJDCFJ_04486	100	0.3
SRR28045205	HJDCFJ_04545	100	0.3
SRR28044374	MKNKCM_04207	100	0.3
SRR28045689	FDFELF_04184	100	0.3
SRR28044601	MAFNBF_04330	100	0.3
SRR28045205	HJDCFJ_04397	100	0.3
SRR28045205	HJDCFJ_04479	100	0.3
SRR11348139	LANDBL_04238	100	0.3
SRR28045173	GKGHBI_04153	100	0.3
SRR28045205	HJDCFJ_04274	100	0.3
SRR28044374	MKNKCM_04609	100	0.3
SRR28044374	MKNKCM_04160	100	0.3
SRR28045205	HJDCFJ_04429	100	0.3
SRR28045384	MIBLFG_04176	100	0.3
SRR28044374	MKNKCM_04372	100	0.3
SRR28045985	DBNPOH_04295	100	0.31
SRR28045985	DBNPOH_04226	100	0.31
SRR28044365	ENPPGJ_04326	100	0.31
SRR28044365	ENPPGJ_04305	100	0.31
SRR28045136	GHIPBJ_04393	100	0.31
SRR28045985	DBNPOH_04289	100	0.31
SRR18593226	BMFDIM_04209	100	0.31
SRR12199403	JHCNJA_04498	99.99	0.31
SRR28044365	ENPPGJ_04331	100	0.31
SRR28045136	GHIPBJ_04352	100	0.31
SRR12199411	NPBCFN_04314	99.99	0.31
SRR18593226	BMFDIM_04194	100	0.31
SRR18593226	BMFDIM_04418	100	0.31
SRR28044365	ENPPGJ_04289	100	0.31
SRR28045136	GHIPBJ_04436	100	0.31
SRR12199403	JHCNJA_04547	99.99	0.31
SRR28045484	KKFHKN_04474	100	0.32
SRR28045696	DEFMPI_04410	100	0.32
SRR28044595	DNJJJI_04251	100	0.32
SRR28045668	POCDOD_04147	100	0.32
SRR28045484	KKFHKN_04512	100	0.32
ERR2851361	ANDGGA_04299	100	0.32
SRR28044290	HFLCHP_04221	100	0.32
SRR28045696	DEFMPI_04687	100	0.32
SRR28045484	KKFHKN_04502	100	0.32
SRR28045696	DEFMPI_04502	100	0.32
SRR28045696	DEFMPI_04534	100	0.32
ERR2851361	ANDGGA_04202	100	0.32
SRR28045696	DEFMPI_04173	100	0.32
SRR28044378	NNFNAN_04283	100	0.32
SRR28045259	AOKBKC_04189	100	0.32
SRR28044290	HFLCHP_04167	100	0.32
ERR2851361	ANDGGA_04619	100	0.32
SRR28045259	AOKBKC_04151	100	0.32
SRR28045259	AOKBKC_04688	100	0.32
ERR2851361	ANDGGA_04546	100	0.32
SRR28044595	DNJJJI_04255	100	0.32
SRR28045259	AOKBKC_04484	100	0.32
SRR28045696	DEFMPI_04587	100	0.32
SRR28044290	HFLCHP_04181	100	0.32
SRR28045259	AOKBKC_04675	100	0.32
SRR28045259	AOKBKC_04662	100	0.32
SRR28045484	KKFHKN_04356	100	0.32
SRR28044346	NIOGAN_04181	100	0.32
ERR2851361	ANDGGA_04187	100	0.32
SRR28045484	KKFHKN_04232	100	0.32
SRR28045259	AOKBKC_04340	100	0.32
SRR28045484	KKFHKN_04123	100	0.32
ERR2851361	ANDGGA_04639	100	0.32
ERR2851361	ANDGGA_04573	100	0.32
SRR28044290	HFLCHP_04166	100	0.32
SRR28044290	HFLCHP_04206	100	0.32
SRR28044595	DNJJJI_04138	100	0.32
SRR28045484	KKFHKN_04300	100	0.32
SRR28045696	DEFMPI_04704	100	0.32
SRR28044378	NNFNAN_04249	100	0.32
SRR28045259	AOKBKC_04468	100	0.32
SRR28045259	AOKBKC_04226	100	0.32
SRR28044603	CPFCLI_04146	100	0.33
ERR5979406	EGCMPI_04182	100	0.33
SRR28044291	APCJPB_04238	100	0.33
SRR28044291	APCJPB_04169	100	0.33
SRR28044603	CPFCLI_04660	100	0.33
SRR28044371	AKCJAE_04202	100	0.33
SRR28045155	CDGBGJ_04176	100	0.33
SRR28044603	CPFCLI_04532	100	0.33
SRR28044603	CPFCLI_04447	100	0.33
SRR28045155	CDGBGJ_04255	100	0.33
SRR28044603	CPFCLI_04566	100	0.33
SRR28044603	CPFCLI_04229	100	0.33
SRR28044603	CPFCLI_04540	100	0.33
SRR28044603	CPFCLI_04186	100	0.33
SRR28044603	CPFCLI_04164	100	0.33
SRR28044291	APCJPB_04160	100	0.33
SRR14043003	EPGDOB_04609	99.99	0.34
SRR14043003	EPGDOB_04590	99.99	0.34
SRR28044614	NHGPLG_04361	100	0.34
SRR28044614	NHGPLG_04590	100	0.34
SRR14043007	GCAKFD_04654	99.99	0.34
ERR5979419	GAJNGN_04573	100	0.35
ERR5979419	GAJNGN_04590	100	0.35
SRR28045212	NFIAIJ_04353	100	0.35
SRR28045212	NFIAIJ_04311	100	0.35
ERR5979419	GAJNGN_04408	100	0.35
ERR5979419	GAJNGN_04536	100	0.35
ERR5979419	GAJNGN_04248	100	0.35
ERR5979419	GAJNGN_04367	100	0.35
SRR28045212	NFIAIJ_04404	100	0.35
SRR28044594	ICPPHD_04270	100	0.35
SRR28045212	NFIAIJ_04157	100	0.35
ERR5979419	GAJNGN_04473	100	0.35
SRR14043010	BBBCPK_04861	100	0.35
SRR28045698	JAGNBH_04192	100	0.36
SRR28045177	CBECBD_04164	100	0.36
SRR28046042	AAICPO_04119	100	0.36
SRR28045261	KIDNPH_04158	100	0.36
SRR28045177	CBECBD_04141	100	0.36
SRR28046093	NGEAKA_04129	100	0.37
SRR28045633	MKACDP_04141	100	0.37
SRR18593227	NKGJOO_04133	100	0.37
SRR12199414	KHKAMA_04196	100	0.37
SRR28045445	LNKHBD_04145	100	0.37
SRR18593227	NKGJOO_04212	100	0.37
SRR14043055	CIANHD_04764	99.96	0.37
SRR28045254	MDEIGL_04234	100	0.37
SRR28044402	NCFJCA_04169	100	0.38
SRR18593224	KPACAM_04270	100	0.38
SRR28044618	APJPLN_04108	100	0.38
SRR28044618	APJPLN_04132	100	0.38
SRR28045175	LLACPG_04134	100	0.38
SRR28045549	KCLAGG_04303	100	0.38
SRR28046067	HDGCIP_04419	100	0.38
ERR7911333	ONLBEA_04315	100	0.38
SRR25340861	JAOIKG_04110	100	0.38
SRR28046067	HDGCIP_04080	100	0.38
SRR28045175	LLACPG_04158	100	0.38
SRR28044484	JDEGIK_04135	100	0.38
SRR28044618	APJPLN_04196	100	0.38
SRR28045549	KCLAGG_04385	100	0.38
SRR28045506	NJMBCL_04357	100	0.38
SRR28045927	KMGINF_04661	100	0.39
SRR28045927	KMGINF_04391	100	0.39
SRR28045927	KMGINF_04235	100	0.39
SRR28045927	KMGINF_04673	100	0.39
SRR28045927	KMGINF_04137	100	0.39
SRR12416847	LDLIEO_04181	100	0.39
SRR28045927	KMGINF_04407	100	0.39
SRR28045927	KMGINF_04403	100	0.39
SRR28045927	KMGINF_04643	100	0.39
SRR28045927	KMGINF_04427	100	0.39
SRR28045927	KMGINF_04575	100	0.39
SRR28045927	KMGINF_04424	100	0.39
SRR28045927	KMGINF_04645	100	0.39
SRR28044431	NLCCKP_04106	100	0.39
SRR28045927	KMGINF_04581	100	0.39
SRR28045927	KMGINF_04333	100	0.39
SRR28045927	KMGINF_04372	100	0.39
SRR12416847	LDLIEO_04242	100	0.39
SRR12416847	LDLIEO_04243	100	0.39
SRR28045147	BIACEJ_04121	100	0.39
SRR28045927	KMGINF_04562	100	0.39
SRR28045927	KMGINF_04681	100	0.39
SRR28045927	KMGINF_04446	100	0.39
SRR28045927	KMGINF_04560	100	0.39
SRR28045927	KMGINF_04324	100	0.39
SRR28045927	KMGINF_04412	100	0.39
SRR28045927	KMGINF_04196	100	0.39
SRR28045927	KMGINF_04234	100	0.39
SRR28045927	KMGINF_04416	100	0.39
SRR28045927	KMGINF_04307	100	0.39
SRR28045927	KMGINF_04583	100	0.39
SRR28045927	KMGINF_04591	100	0.39
SRR28045927	KMGINF_04256	100	0.39
SRR28045147	BIACEJ_04284	100	0.39
SRR28045927	KMGINF_04206	100	0.39
SRR18593220	CDDPOF_04321	100	0.39
SRR28045927	KMGINF_04292	100	0.39
SRR28045927	KMGINF_04138	100	0.39
SRR28045927	KMGINF_04471	100	0.39
SRR12199407	JGHBCD_04204	100	0.39
SRR28045147	BIACEJ_04208	100	0.39
SRR28045927	KMGINF_04366	100	0.39
SRR28045927	KMGINF_04662	100	0.39
SRR28045927	KMGINF_04199	100	0.39
SRR28045927	KMGINF_04411	100	0.39
SRR28045147	BIACEJ_04249	100	0.39
SRR28045927	KMGINF_04300	100	0.39
SRR28045927	KMGINF_04210	100	0.39
SRR28045927	KMGINF_04422	100	0.39
SRR28045147	BIACEJ_04166	100	0.39
SRR28044448	NAFOFP_04186	100	0.39
SRR28044847	LMCCGJ_04138	100	0.39
SRR12416847	LDLIEO_04136	100	0.39
SRR28045927	KMGINF_04238	100	0.39
SRR28045927	KMGINF_04263	100	0.39
SRR28045927	KMGINF_04521	100	0.39
SRR28045927	KMGINF_04500	100	0.39
SRR28045927	KMGINF_04539	100	0.39
SRR28045927	KMGINF_04587	100	0.39
SRR28045927	KMGINF_04665	100	0.39
SRR12199407	JGHBCD_04239	100	0.39
SRR28044847	LMCCGJ_04122	100	0.39
SRR28045147	BIACEJ_04363	100	0.39
SRR28045927	KMGINF_04526	100	0.39
SRR28045147	BIACEJ_04125	100	0.39
SRR28045927	KMGINF_04474	100	0.39
SRR18593229	IMKHEJ_04182	100	0.39
SRR28045927	KMGINF_04348	100	0.39
SRR28045927	KMGINF_04393	100	0.39
SRR28045927	KMGINF_04666	100	0.39
SRR28045927	KMGINF_04136	100	0.39
SRR28045927	KMGINF_04545	100	0.39
SRR28045927	KMGINF_04419	100	0.39
SRR28045929	OLOHKO_04152	100	0.39
SRR28044431	NLCCKP_04124	100	0.39
SRR28045579	GCFOEO_04178	100	0.39
SRR28045927	KMGINF_04569	100	0.39
SRR12199420	MFNIEF_04864	100	0.4
SRR28045630	KGHFCO_04203	100	0.4
SRR12199420	MFNIEF_05338	100	0.4
SRR28045539	NKOFJC_04132	100	0.4
SRR28045590	KNEJJK_04357	100	0.4
SRR12199420	MFNIEF_04913	100	0.4
SRR12199420	MFNIEF_04773	100	0.4
SRR28045947	IIDFGF_04195	100	0.4
SRR12199420	MFNIEF_04446	100	0.4
SRR28045630	KGHFCO_04222	100	0.4
SRR12199420	MFNIEF_04970	100	0.4
SRR28045947	IIDFGF_04184	100	0.4
SRR12199420	MFNIEF_04799	100	0.4
SRR12199420	MFNIEF_05396	100	0.4
SRR12199420	MFNIEF_05033	100	0.4
SRR28045590	KNEJJK_04251	100	0.4
SRR12199420	MFNIEF_04796	100	0.4
SRR12199420	MFNIEF_04273	100	0.4
SRR28045947	IIDFGF_04219	100	0.4
SRR12199420	MFNIEF_04887	100	0.4
SRR12199420	MFNIEF_05001	100	0.4
SRR28045630	KGHFCO_04184	100	0.4
SRR12199420	MFNIEF_05464	100	0.4
SRR12199442	IEPALI_04519	100	0.41
SRR12199442	IEPALI_04447	100	0.41
ERR2851370	HDDFAJ_04230	100	0.41
SRR28045014	PEJBNF_04172	100	0.41
SRR28044505	HOFEFK_04212	100	0.41
SRR18593232	ONAKFF_04384	100	0.42
SRR18593231	KNIOLC_04205	100	0.42
SRR28044957	EJGHMJ_04379	100	0.43
SRR28044957	EJGHMJ_04412	100	0.43
SRR28044957	EJGHMJ_04302	100	0.43
ERR2510307	LHAHFH_04255	100	0.43
SRR28044494	BIINEI_04290	100	0.43
SRR28044494	BIINEI_04260	100	0.43
SRR18593214	FDNJKO_04255	100	0.44
SRR18593214	FDNJKO_04307	100	0.44
SRR18593211	EAJEBD_00001	100	0.44
SRR18593211	EAJEBD_04367	100	0.44
SRR12199438	NLLEBI_04499	99.99	0.46
SRR12199438	NLLEBI_04392	99.99	0.46
SRR12199438	NLLEBI_04569	99.99	0.46
SRR12199438	NLLEBI_04717	99.99	0.46
SRR12199438	NLLEBI_04641	99.99	0.46
SRR12199438	NLLEBI_04282	99.99	0.46
SRR28045520	JIDMII_04123	100	0.46
SRR28045520	JIDMII_04220	100	0.46
SRR12199438	NLLEBI_04302	99.99	0.46
SRR28045140	MPGNNB_04251	100	0.49
SRR28045140	MPGNNB_04328	100	0.49
SRR28045140	MPGNNB_04236	100	0.49
SRR28045140	MPGNNB_04138	100	0.49
SRR18593222	OKDEBK_04139	100	0.5
SRR18593222	OKDEBK_04308	100	0.5
SRR12199432	HCDCBE_04389	99.97	0.51
SRR12199432	HCDCBE_04279	99.97	0.51
SRR12199432	HCDCBE_04297	99.97	0.51
SRR12199432	HCDCBE_04418	99.97	0.51
SRR28044590	ACEBAF_04166	100	0.52
SRR12199428	FBAJAN_04758	94.01	0.55
SRR12199428	FBAJAN_04725	94.01	0.55
SRR28045474	ANIBBL_04204	100	0.55
SRR12199428	FBAJAN_04537	94.01	0.55
SRR28045474	ANIBBL_04318	100	0.55
SRR12199428	FBAJAN_04610	94.01	0.55
SRR28045922	EHLKLP_04156	100	0.56
ERR5979455	NMICDA_04420	100	0.56
SRR28045922	EHLKLP_04185	100	0.56
ERR5979455	NMICDA_04516	100	0.56
SRR28045535	INHPIF_04686	100	0.56
SRR28044919	AEMJEM_04203	100	0.56
SRR28044919	AEMJEM_04238	100	0.56
SRR28044919	AEMJEM_04239	100	0.56
SRR28045535	INHPIF_04263	100	0.56
SRR28044919	AEMJEM_04284	100	0.56
SRR28045535	INHPIF_04483	100	0.56
SRR28045535	INHPIF_04333	100	0.56
ERR5979455	NMICDA_04600	100	0.56
ERR5979455	NMICDA_04305	100	0.56
SRR28044919	AEMJEM_04252	100	0.56
ERR5979455	NMICDA_04291	100	0.56
SRR28045922	EHLKLP_04138	100	0.56
SRR28045535	INHPIF_04625	100	0.56
SRR28044919	AEMJEM_04196	100	0.56
SRR17856672	EGAOAB_04189	100	0.57
SRR12416821	DDOPHF_04182	100	0.57
SRR28044383	IILNDN_04250	100	0.59
SRR12199445	JGLJOK_04215	100	0.6
SRR28045691	JEJPEM_04100	100	0.6
SRR12199445	JGLJOK_04775	100	0.6
SRR28045686	DCFCDA_04151	100	0.6
SRR12199397	MAFFEN_04310	97.61	0.6
SRR12199445	JGLJOK_04242	100	0.6
SRR28045686	DCFCDA_04197	100	0.6
SRR28045631	EGGGBN_04135	100	0.6
SRR12199397	MAFFEN_04283	97.61	0.6
SRR12199445	JGLJOK_04722	100	0.6
SRR28045686	DCFCDA_04117	100	0.6
SRR18593218	NLOHIM_04445	100	0.62
SRR18593218	NLOHIM_04412	100	0.62
SRR18593218	NLOHIM_04400	100	0.62
SRR18593218	NLOHIM_04498	100	0.62
SRR18593218	NLOHIM_04180	100	0.62
SRR28044384	EDOPJK_04125	100	0.63
SRR28044384	EDOPJK_04404	100	0.63
SRR28044384	EDOPJK_04143	100	0.63
SRR28044384	EDOPJK_04305	100	0.63
SRR28044384	EDOPJK_04414	100	0.63
SRR18149499	HLCMGI_04161	100	0.63
SRR28044384	EDOPJK_04422	100	0.63
SRR28044384	EDOPJK_04442	100	0.63
SRR28044384	EDOPJK_04428	100	0.63
SRR28044384	EDOPJK_04188	100	0.63
SRR28044384	EDOPJK_04218	100	0.63
SRR28044384	EDOPJK_04209	100	0.63
SRR28044384	EDOPJK_04346	100	0.63
SRR28044384	EDOPJK_04386	100	0.63
SRR12416818	CLFAHH_04115	100	0.65
SRR11348148	HDFFEJ_04125	100	0.65
SRR11348148	HDFFEJ_04106	100	0.65
SRR28044360	PCCGAN_04101	100	0.66
SRR11348147	LMNINP_04114	100	0.66
SRR18593217	IFPDCP_04374	100	0.66
SRR11348147	LMNINP_04239	100	0.66
SRR28044354	ALJKCJ_04180	100	0.66
SRR11348147	LMNINP_04097	100	0.66
SRR28045811	JPGBGN_04268	100	0.66
SRR18593217	IFPDCP_04245	100	0.66
SRR28044360	PCCGAN_04102	100	0.66
SRR28044354	ALJKCJ_04225	100	0.66
SRR28045811	JPGBGN_04193	100	0.66
SRR28045811	JPGBGN_04323	100	0.66
SRR28045811	JPGBGN_04242	100	0.66
SRR28045811	JPGBGN_04142	100	0.66
SRR28044360	PCCGAN_04130	100	0.66
SRR28045811	JPGBGN_04310	100	0.66
SRR12416836	IEIDCE_04140	100	0.67
SRR28044596	NBJNNP_04320	100	0.67
SRR12416836	IEIDCE_04221	100	0.67
SRR12416836	IEIDCE_04246	100	0.67
SRR12416836	IEIDCE_04266	100	0.67
SRR28044596	NBJNNP_04299	100	0.67
SRR28045381	HGOHKF_04465	100	0.67
SRR28044596	NBJNNP_04324	100	0.67
SRR28044596	NBJNNP_04147	100	0.67
SRR28044596	NBJNNP_04345	100	0.67
SRR12416836	IEIDCE_04181	100	0.67
SRR28044598	INAKLO_04597	100	0.68
SRR28046054	KMGPIL_04161	100	0.68
SRR28046054	KMGPIL_04349	100	0.68
SRR28045062	EPDNEG_04216	100	0.68
SRR28045062	EPDNEG_04263	100	0.68
SRR28044972	NKDIJB_04472	100	0.69
SRR28044972	NKDIJB_04601	100	0.69
SRR18593215	EKEGAL_04442	100	0.7
SRR18593215	EKEGAL_04319	100	0.7
SRR28045822	IEGABI_04220	100	0.7
SRR28045822	IEGABI_04269	100	0.7
SRR18593215	EKEGAL_04314	100	0.7
SRR28045276	JNDNGM_04255	100	0.71
SRR18593212	FHHLHM_04393	100	0.72
SRR18593212	FHHLHM_04299	100	0.72
SRR18593212	FHHLHM_04390	100	0.72
SRR28044399	KLKEPG_04236	100	0.74
SRR28044399	KLKEPG_04169	100	0.74
SRR28044393	CDOKEF_04188	100	0.76
SRR28044393	CDOKEF_04249	100	0.76
SRR28044462	IOOCBG_04308	100	0.78
SRR28044462	IOOCBG_04390	100	0.78
SRR28044352	FHHKIN_04157	100	0.81
SRR28044340	BMIPND_04141	100	0.82
SRR28044361	KFHLAL_04209	100	0.88
SRR28045678	MNJJOM_04181	100	0.91
SRR12199426	LEOPKB_04319	100	0.92
SRR28044386	EHCLKM_04343	100	0.98
SRR28046073	KPOANK_04335	100	1.07
SRR28046073	KPOANK_04429	100	1.07
SRR25340828	HEHLFL_04295	100	1.09
SRR25340828	HEHLFL_04390	100	1.09
SRR25340828	HEHLFL_04407	100	1.09
SRR25340828	HEHLFL_04272	100	1.09
SRR25340828	HEHLFL_04433	100	1.09
SRR14042998	CIMAHN_04832	99.98	1.12
SRR28044979	FECENE_04339	100	1.14
SRR28044979	FECENE_04168	100	1.14
SRR28044979	FECENE_04639	100	1.14
SRR28044979	FECENE_04189	100	1.14
SRR28044979	FECENE_04169	100	1.14
SRR28044979	FECENE_04298	100	1.14
SRR28044979	FECENE_04292	100	1.14
SRR28044979	FECENE_04628	100	1.14
SRR28045165	FOPKIM_04400	100	1.19
SRR28044472	FBCAKA_04624	100	1.2
SRR28044472	FBCAKA_04182	100	1.2
SRR28045962	OIDGIC_04276	100	1.2
SRR12199433	CGLLDC_04830	99.99	1.37
SRR12199433	CGLLDC_04784	99.99	1.37
SRR12199433	CGLLDC_04712	99.99	1.37
SRR12199433	CGLLDC_04652	99.99	1.37
SRR28045926	HGEFLF_04155	100	1.45
SRR28045683	NLCANM_04249	100	1.49
SRR28044625	LOOAPN_04256	100	1.5
SRR18002973	MNPEMO_05117	100	1.66
SRR18003034	MOAHFL_04698	100	1.84
SRR18003034	MOAHFL_04127	100	1.84
SRR18003034	MOAHFL_04719	100	1.84
SRR18003034	MOAHFL_04152	100	1.84
SRR18003034	MOAHFL_04608	100	1.84
SRR28044971	EKKHFI_04548	100	2.13
SRR28044971	EKKHFI_04426	100	2.13
SRR28044409	FMCPKE_04404	100	2.2
SRR28044823	OCIDFK_04208	100	2.3
SRR12199395	COGOAG_04747	99.99	2.31
SRR12199395	COGOAG_04260	99.99	2.31
SRR12199395	COGOAG_04317	99.99	2.31
SRR28044667	IADDGA_04229	100	2.36
SRR28044667	IADDGA_04602	100	2.36
SRR28044667	IADDGA_04327	100	2.36
SRR28044667	IADDGA_04154	100	2.36
SRR28044667	IADDGA_04538	100	2.36
SRR18002943	FOPCJL_04193	100	2.46
SRR18002943	FOPCJL_04604	100	2.46
SRR18002943	FOPCJL_04591	100	2.46
SRR18002943	FOPCJL_04363	100	2.46
SRR18002943	FOPCJL_04581	100	2.46
SRR18002943	FOPCJL_04716	100	2.46
SRR18002943	FOPCJL_04504	100	2.46
SRR18002943	FOPCJL_04513	100	2.46
SRR18002943	FOPCJL_05112	100	2.46
SRR18002943	FOPCJL_05257	100	2.46
SRR18002943	FOPCJL_04494	100	2.46
SRR18002943	FOPCJL_04527	100	2.46
SRR18002943	FOPCJL_04156	100	2.46
SRR28045957	PNJBMN_04916	100	2.63
SRR28045957	PNJBMN_04922	100	2.63
SRR28045957	PNJBMN_05014	100	2.63
SRR28045870	BMCIHA_04139	100	2.64
SRR28045017	AMODLE_04440	100	2.68
SRR28044920	FBFIFH_04306	100	2.71
SRR28044920	FBFIFH_04302	100	2.71
SRR28044920	FBFIFH_04370	100	2.71
SRR28044851	AIAJAA_04258	100	2.73
SRR28046072	NIDAAP_04242	100	2.74
SRR28046072	NIDAAP_04212	100	2.74
SRR28046072	NIDAAP_04205	100	2.74
SRR28044363	CJGDBE_04301	100	2.81
SRR28045963	DAPOHD_04805	100	2.83
SRR28045963	DAPOHD_04923	100	2.83
SRR18002965	PCKILH_04647	100	3.49
ERR3610838	FBFOFJ_04341	100	3.79
SRR28045428	BIBKKD_04233	100	3.82
SRR28045417	IHEGOB_04388	100	3.84
SRR28045417	IHEGOB_04591	100	3.84
SRR28045417	IHEGOB_04469	100	3.84
SRR18002944	GDCPGD_04394	100	3.93
ERR2851369	CIFADM_04767	100	3.98
ERR2851369	CIFADM_04722	100	3.98
ERR2851369	CIFADM_04384	100	3.98
SRR28046010	EIKJFA_05044	100	4.35
SRR28046010	EIKJFA_05378	100	4.35
SRR28046010	EIKJFA_05043	100	4.35
